# Supplementary material for: Molecular, clinicopathological, and immune correlates of LAG3 promoter DNA methylation in melanoma
Source: eBioMedicine. 2020 Aug 30;59:102962. doi: 10.1016/j.ebiom.2020.102962 (PMC7475111; doi:10.1016/j.ebiom.2020.102962)
Supplement: Supplementary file 1 — Supplemental Table 1. Associations and correlations of LAG3 methylation and mRNA expression with clinicopathologic parameters, molecular features and immune cell infiltrates in N\elsamp #x00A0;\elsamp #x003D;\elsamp #x00A0;468 melanoma patients from The Cancer Genome Atlas. Molecular data were adopted from The Cancer Genome Atlas [49]. P-values refer to Kruskal-Wallis (\elsamp #x003E; two group comparisons), Wilcoxon Mann-Whitney U (2 group comparison) tests, and Spearman\elsamp #x0027;s rank correlation (continuous variables), respectively. [file mmc1.xlsx]

## Sheet: Tabelle1
	LAG3 mRNA expression			LAG3 DNA Methylation
					cg04153135 (1)		cg22777668 (2)		cg16352928 (3)		cg02695343 (4)		cg10500147 (5)		cg17213699 (6)		cg19872463 (7)		cg04671742 (8)		cg01820374 (9)		cg19421125 (10)		cg10191002 (11)		cg20652042 (12)		cg06157570 (13)		cg14292870 (14)		cg11429292 (15)		cg15828668 (16)
Variable	Total n (%)	Mean normalized counts, [95%CI]	p-value; (Spearman’s ρ)	Total n (%)	Mean methylation [%], [95%CI]	p-value; (Spearman’s ρ)	Mean methylation [%], [95%CI]	p-value; (Spearman’s ρ)	Mean methylation [%], [95%CI]	p-value; (Spearman’s ρ)	Mean methylation [%], [95%CI]	p-value; (Spearman’s ρ)	Mean methylation [%], [95%CI]	p-value; (Spearman’s ρ)	Mean methylation [%], [95%CI]	p-value; (Spearman’s ρ)	Mean methylation [%], [95%CI]	p-value; (Spearman’s ρ)	Mean methylation [%], [95%CI]	p-value; (Spearman’s ρ)	Mean methylation [%], [95%CI]	p-value; (Spearman’s ρ)	Mean methylation [%], [95%CI]	p-value; (Spearman’s ρ)	Mean methylation [%], [95%CI]	p-value; (Spearman’s ρ)	Mean methylation [%], [95%CI]	p-value; (Spearman’s ρ)	Mean methylation [%], [95%CI]	p-value; (Spearman’s ρ)	Mean methylation [%], [95%CI]	p-value; (Spearman’s ρ)	Mean methylation [%], [95%CI]	p-value; (Spearman’s ρ)	Mean methylation [%], [95%CI]	p-value; (Spearman’s ρ)
All Patients	468	493 [403-583]		470	87.2 [86.6-87.8]		48.0 [47.0-49.1]		62.5 [61.0-64.0]		62.8 [61.3-64.2]		59.6 [57.6-61.6]		76.9 [75.2-78.6]		74.3 [72.6-76.1]		77.8 [76.9-78.8]		52.9 [51.5-54.3]		74.9 [73.3-76.5]		62.8 [61.6-63.9]		75.0 [74.1-75.8]		76.2 [75.5-77.0]		49.0 [47.2-50.8]		18.8 [17.7-19.8]		5.8 [5.7-6.0]
Age	460		P=0.86; ρ=-0.008	462		P=1.0; ρ=0.000		P=0.27; ρ=0.051		P=0.42; ρ=0.038		P=0.27; ρ=0.052		P=0.33; ρ=0.046		P=0.39; ρ=0.040		P=0.35; ρ=0.044		P=0.96; ρ=-0.002		P=0.76; ρ=-0.014		P=0.99; ρ=-0.001		P=0.30; ρ=0.048		P=0.67; ρ=0.020		P=1.0; ρ=0.000		P=0.014; ρ=0.114		P=0.70; ρ=0.018		P=0.87; ρ=0.007
Mean	58.2			58.2
Median	58.0			58.0
Range	15 – 90			15 – 90
Gender	468 (100%)			470 (100%)
Male	289 (61.8%)	410 [324-497]		290 (61.7%)	87.2 [86.4-88.1]		48.4 [47.0-49.8]		62.9 [60.9-64.8]		63.2 [61.3-65.1]		60.2 [57.6-62.9]		77.2 [75.0-79.4]		74.6 [72.3-76.9]		78.6 [77.5-79.8]		53.5 [51.7-55.3]		75.2 [73.1-77.3]		63.4 [61.9-64.9]		75.4 [74.2-76.5]		76.1 [75.0-77.1]		49.6 [47.1-52.0]		18.7 [17.3-20.1]		5.9 [5.7-6.1]
Female	179 (38.2%)	627 [438-817]	P=0.19	180 (38.3%)	87.0 [86.2-87.8]	P=0.16	47.5 [45.9-49.0]	P=0.29	62.0 [59.6-64.4]	P=0.44	62.1 [59.9-64.4]	P=0.30	58.7 [55.5-61.8]	P=0.30	76.5 [73.8-79.2]	P=0.41	73.8 [71.1-76.5]	P=0.37	76.6 [75.0-78.2]	P=0.037	52.0 [49.9-54.1]	P=0.23	74.4 [72.0-76.8]	P=0.33	61.7 [59.9-63.6]	P=0.38	74.4 [73.0-75.7]	P=0.009	76.5 [75.4-77.6]	P=0.88	48.1 [45.5-50.8]	P=0.69	18.9 [17.2-20.6]	P=0.72	5.7 [5.4-5.9]	P=0.20
Tissue	465 (100%)			467 (100%)
Regional cutaneous or subcutaneous tissue	74 (15.9%)	582 [281-883]		74 (15.8%)	87.5 [86.1-88.9]		47.0 [43.9-50.1]		64.4 [60.6-68.2]		63.9 [60.2-67.6]		61.2 [56.1-66.3]		78.9 [74.9-82.8]		76.6 [72.6-80.6]		79.1 [76.5-81.6]		54.1 [50.4-57.8]		78.1 [74.3-82.0]		65.6 [62.5-68.7]		75.3 [72.9-77.7]		77.2 [75.6-78.9]		48.6 [44.2-53.0]		18.9 [16.0-21.7]		6.1 [5.8-6.5]
Regional lymphnode	221 (47.5%)	564 [448-681]		222 (47.5%)	86.9 [86.0-87.8]		47.0 [45.6-48.3]		59.7 [57.4-62.0]		59.6 [57.4-61.8]		55.5 [52.5-58.5]		72.8 [70.0-75.5]		70.1 [67.3-72.9]		75.8 [74.4-77.2]		50 [48.3-52.2]		70.8 [68.4-73.3]		60.0 [58.3-61.4]		73.5 [72.2-74.8]		75.8 [74.5-77.0]		51.9 [49.2-54.6]		20.5 [19.0-22.1]		5.9 [5.7-6.1]
Primary tumor	102 (21.9%)	370 [164-576]		103 (22.1%)	86.9 [85.2-88.6]		48.8 [46.6-51.0]		64.6 [61.7-67.5]		65.6 [62.9-68.3]		63.8 [60.0-67.5]		81.1 [78.1-84-1]		78.5 [75.4-81.5]		79.5 [77.7-81.3]		55.0 [52.1-57.8]		76.5 [73.5-79.6]		63.3 [61.2-65.5]		75.8 [73.9-77.6]		76.0 [74.2-77.7]		45.4 [41.7-49.0]		17.9 [15.6-20.3]		5.4 [5.2-5.7]
Distant metastasis	68 (14.6%)	355 [147-563]	P<0.001	68 (14.6%)	87.9 [86.9-88.8]	P=0.061	51.3 [48.4-54.1]	P=0.040	66.6 [62.7-70.5]	P=0.006	67.6 [64.1-71.2]	P=0.001	64.7 [59.3-70.2]	P=0.002	82.0 [78.3-85.7]	P<0.001	79.1 [75.0-83.2]	P=0.001	80.6 [78.4-82.8]	P<0.001	56.8 [53.3-60.3]	P=0.004	81.6 [78.1-85.1]	P<0.001	67.7 [64.4-71.0]	P<0.001	75.5 [76.2-80.0]	P=0.001	76.9 [75.3-78.4]	P=0.70	46.0 [40.9-51.1]	P=0.016	14.2 [11.6-16.8]	P<0.001	5.7 [5.4-6.0]	P=0.007
Mutation subtype	315 (100%)			316 (100%)
BRAF hotspot	150 (47.6%)	472 [340-604]		150 (47.5%)	87.1 [85.6-88.6]		45.9 [44.4-47.5]		60.8 [58.3-63.3]		60.9 [58.5-63.4]		57.6 [54.3-61.0]		75.2 [72.1-78.3]		72.3 [69.1-75.4]		77.3 [75.6-79.0]		50.8 [48.6-53.0]		73.8 [70.9-76.7]		62.2 [60.3-64.1]		73.9 [72.2-75.6]		76.4 [75.0-77.9]		48.2 [45.2-51.1]		20.0 [18.1-21.9]		6.0 [5.7-6.3]
RAS hotspot	92 (29.2%)	391 [265-518]		92 (29.1%)	88.1 [87.2-89.1]		49.1 [46.6-51.5]		67.0 [64.1-70.0]		66.9 [64.2-69.7]		65.0 [61.0-69.0]		81.3 [78.3-84.4]		79.0 [75.8-82.2]		79.4 [75.6-77.6]		55.9 [53.2-58.7]		78.2 [75.0-81.4]		65.2 [62.4-67.9]		75.9 [74.0-77.7]		78.0 [76.7-79.4]		50.1 [46.0-54.2]		18.3 [15.9-20.6]		6.1 [5.8-6.5]
NF1 mutant	27 (8.6%)	420 [235-606]		28 (8.9%)	87.4 [85.6-89.2]		45.9 [41.2-50.6]		61.2 [55.3-67.1]		61.8 [56.3-67.4]		56.8 [48.9-64.7]		75.3 [69.1-81.5]		72.0 [65.5-78.5]		78.5 [75.3-81.6]		53.8 [47.4-60.2]		74.7 [68.5-80.9]		62.7 [57.9-67.5]		76.6 [73.6-79.5]		78.0 [74.8-81.2]		51.7 [43.1-60.3]		23.6 [19.2-28.0]		6.9 [6.2-7.6]
Triple wild type	46 (14.6%)	632 [232-1032]	P=0.67	46 (14.6%)	88.0 [86.8-89.2]	P=80	48.2 [44.1-52.3]	P=0.30	59.9 [53.5-66.2]	P=0.045	60.0 [53.6-66.4]	P=0.049	56.8 [48.2-65.4]	P=0.056	71.5 [63.6-79.5]	P=0.080	68.9 [60.8-76.9]	P=0.047	76.5 [73.1-79.8]	P=0.52	54.1 [48.9-59.3]	P=0.065	70.2 [63.6-76.9]	P=0.22	61.6 [56.6-66.6]	P=0.32	75.6 [72.8-78.5]	P=0.70	78.0 [75.9-80.2]	P=0.43	50.0 [43.7-56.2]	P=0.84	18.2 [14.8-21.7]	P=0.13	6.3 [5.8-6.8]	P=0.063
Pathologic tumor category (pT)	392 (100%)			394 (100%)
pT0	23 (5.9%)	609 [314-904]		23 (5.8%)	87.1 [85.8-88.5]		44.5 [40.9-48.1]		59.6 [54.7-64.4]		60.3 [55.6-65.0]		55.6 [48.7-62.5]		76.0 [70.4-81.6]		73.8 [68.0-79.6]		77.1 [73.5-80.7]		50.5 [46.4-54.6]		73.9 [68.5-79.4]		60.9 [55.8-66.0]		73.7 [70.2-77.1]		75.4 [71.8-78.9]		43.9 [37.7-50.0]		23.2 [18.7-27.6]		5.9 [5.3-6.5]
pTis	8 (2.0%)	388 [-161-938]		8 (2.0%)	85.8 [78.2-93.4]		49.0 [36.3-61.7]		62.8 [46.5-79.0]		62.5 [47.1-77.9]		56.4 [32.7-80.0]		77.5 [60.5-94.5]		73.9 [57.3-90.4]		80.0 [70.5-89.4]		58.4 [46.7-70.0]		81.1 [68.3-94.0]		67.1 [54.1-80.1]		80.1 [73.1-87.1]		80.9 [75.9-85.9]		50.5 [32.4-68.5]		12.6 [4.8-20.4]		6.3 [4.7-7.9]
pT1	42 (10.7%)	581 [335-827]		42 (10.7%)	87.7 [86.6-88.8]		47.2 [44.3-50.0]		58.7 [53.4-64.0]		58.8 [53.4-64.1]		54.5 [46.9-62.1]		71.4 [64.9-77.9]		68.4 [61.8-75.1]		75.4 [72.6-78.1]		49.2 [45.3-53.1]		72.1 [67.2-77.0]		59.4 [55.5-63.4]		74.1 [71.8-76.3]		75.5 [73.8-77.2]		52.8 [47.3-58.4]		19.8 [16.7-23.0]		5.7 [5.3-6.1]
pT2	78 (19.9%)	481 [278-684]		78 (19.8%)	87.1 [85.9-88.3]		47.1 [44.6-49.5]		62.7 [59.0-66.5]		62.5 [58.8-66.1]		59.3 [54.2-64.3]		76.6 [72.0-81.2]		73.7 [69.1-78.3]		77.7 [75.2-80.2]		52.9 [49.4-56.4]		74.3 [69.7-79.0]		62.2 [59.1-65.2]		74.9 [72.8-77.1]		76.2 [74.3-78.1]		49.7 [45.1-54.3]		19.3 [16.4-22.2]		5.9 [5.5-6.3]
pT3	89 (22.7%)	569 [285-852]		90 (22.8%)	87.4 [86.3-88.5]		49.2 [46.8-51.4]		63.3 [59.9-66.6]		63.9 [60.7-67.0]		59.9 [55.4-64.4]		77.2 [73.7-80.6]		74.9 [71.3-78.5]		78.2 [76.2-80.3]		53.9 [50.9-57.0]		75.4 [72.0-78.8]		62.3 [59.7-65.0]		75.4 [73.3-77.4]		78.3 [76.9-79.8]		50.9 [46.6-55.2]		18.9 [16.3-21.5]		6.0 [5.6-6.5]
pT4	152 (38.8%)	361 [244-478]	P=0.003	153 (38.8%)	87.4 [86.2-88.6]	P=0.23	49.2 [47.2-51.1]	P=0.31	64.4 [61.7-67.0]	P=0.29	65.0 [62.5-67.5]	P=0.17	63.1 [59.6-66.5]	P=0.21	79.9 [77.1-82.8]	P=0.11	77.2 [74.2-80.2]	P=0.14	78.9 [77.2-80.5]	P=0.13	54.2 [51.7-56.7]	P=0.18	76.0 [73.1-78.8]	P=0.42	64.5 [62.5-66.6]	P=0.19	75.5 [74.0-77.0]	P=0.22	75.4 [73.9-76.9]	P=0.009	46.7 [43.5-49.9]	P=0.42	16.8 [15.0-18.6]	P=0.040	5.7 [5.4-5.9]	P=0.76
Pathologic nodal category (pN)	412 (100%)			413 (100%)
pN0	235 (57.0%)	399 [309-489]		235 (56.9%)	87.5 [86.6-88.3]		48.9 [47.4-50.3]		64.6 [62.5-66.6]		64.4 [62.4-66.4]		61.6 [58.8-64.5]		78.3 [75.9-80.6]		75.8 [73.4-78.2]		79.2 [78.0-80.4]		54.1 [52.2-56.0]		76.6 [74.4-78.7]		63.7 [62.0-65.3]		75.7 [74.5-76.9]		76.8 [75.7-77.8]		49.5 [46.8-52.2]		18.7 [17.2-20.2]		6.0 [5.8-6.3]
pN1	74 (18.0%)	497 [196-798]		74 (17.9%)	87.3 [86.2-88.4]		47.4 [44.9-49.8]		60.6 [56.9-64.3]		61.6 [57.9-65.2]		58.3 [53.4-63.2]		76.9 [72.6-81.1]		74.2 [69.9-78.6]		76.7 [74.5-79.0]		53.1 [49.8-56.3]		74.9 [70.8-79.0]		63.0 [60.1-66.0]		75.0 [72.9-77.0]		75.7 [73.9-77.5]		44.5 [40.1-48.8]		17.2 [14.6-19.8]		5.7 [5.4-6.1]
pN2	49 (11.9%)	723 [384-1063]		49 (11.9%)	87.3 [86.0-88.7]		45.9 [42.6-49.3]		60.7 [56.3-65.1]		61.3 [57.1-65.5]		56.5 [50.7-62.3]		75.0 [70.1-80.0]		71.8 [66.8-76.8]		77.3 [74.3-80.2]		53.3 [49.6-57.1]		73.7 [69.0-78.3]		61.5 [58.1-64.8]		74.9 [72.4-77.4]		78.1 [76.3-79.8]		52.9 [47.9-57.9]		20.9 [17.4-24.3]		6.0 [5.6-6.5]
pN3	54 (13.1%)	769 [362-1177]	P=0.37	55 (13.3%)	86.0 [83.1-88.8]	P=0.24	46.3 [43.2-49.5]	P=0.15	57.9 [52.8-62.9]	P=0.027	58.2 [53.1-63.2]	P=0.062	54.6 [48.1-61.1]	P=0.081	71.6 [65.3-77.9]	P=0.16	68.9 [62.5-75.3]	P=0.12	74.8 [71.7-77.8]	P=0.020	46.9 [42.3-51.3]	P=0.015	68.3 [62.2-74.4]	P=0.11	60.1 [56.4-63.8]	P=0.17	72.2 [69.2-75.2]	P=0.15	73.0 [69.8-76.1]	P=0.027	50.4 [44.9-55.9]	P=0.077	19.3 [15.9-22.7]	P=0.40	5.2 [4.9-5.6]	P=0.011
Pathologic distant metastases category (pM)	440 (100%)			442 (100%)
pM0	416 (94.5%)	508 [410-607]		418 (95.6%)	87.3 [86.8-87.9]		48.0 [47.0-49.1]		62.6 [61.0-64.1]		62.9 [61.4-64.4]		59.6 [57.5-61.7]		77.0 [75.2-78.8]		74.4 [72.6-76.2]		77.8 [76.8-78.8]		53.1 [51.7-54.5]		75.0 [73.3-76.6]		62.6 [61.4-63.9]		75.2 [74.3-76.1]		76.4 [75.7-77.2]		49.3 [47.3-51.2]		18.8 [17.7-20.0]		5.8 [5.7-6.0]
pM1	24 (5.5%)	249 [102-397]	P=0.69	24 (5.4%)	85.5 [79.2-91.9]	P=0.82	44.7 [39.9-49-5]	P=0.26	59.5 [52.3-66.7]	P=0.42	59.1 [51.9-66.2]	P=0.27	55.9 [47.2-64.6]	P=0.37	74.5 [66.0-83.1]	P=0.49	70.6 [61.9-79.3]	P=0.32	78.0 [73.8-82.2]	P=0.95	48.2 [40.8-55.7]	P=0.17	70.1 [60.6-79.6]	P=0.43	62.2 [57.5-66.9]	P=0.82	71.5 [65.5-77.5]	P=0.36	72.4 [66.5-78.3]	P=0.47	48.2 [40.5-55.9]	P=0.83	17.9 [13.7-22.2]	P=0.96	5.7 [5.2-6.2]	P=0.92
Pathologic stage (AJCC 7)	416 (100%)			418 (100%)
0	7 (1.7%)	175 [-86-435]		7 (1.7%)	85.5 [76.5-94.5]		48.5 [33.4-63.6]		63.1 [43.7-82.5]		62.1 [43.8-80.4]		56.2 [28.0-84.4]		76.9 [56.7-97.1]		74.1 [54.3-93.8]		80.7 [69.5-91.8]		59.5 [45.9-73.0]		81.8 [66.6-97.0]		67.2 [51.7-82.8]		80.1 [71.8-88.5]		81.8 [76.5-87.2]		52.0 [30.9-73.1]		12.8 [3.6-22.1]		6.5 [4.6-8.3]
I	77 (18.5%)	577 [371-784]		77 (18.4%)	87.1 [85.9-88.3]		46.1 [43.9-48.4]		61.3 [57.3-65.3]		60.8 [56.9-64.7]		56.8 [51.2-62.3]		73.8 [68.9-78.7]		70.9 [66.0-75.8]		76.6 [74.1-79.2]		51.4 [48.0-54.7]		73.7 [69.6-77.8]		60.5 [57.5-63.5]		74.1 [72.0-76.2]		76.6 [75.0-78.3]		53.4 [49.1-57.6]		20.8 [18.1-23.5]		6.1 [5.7-6.4]
II	139 (33.4%)	294 [200-388]		140 (33.5%)	87.4 [86.1-88.7]		51.1 [49.2-53.0]		67.2 [64.7-69.6]		67.8 [65.4-70.1]		65.9 [62.5-69.2]		82.3 [79.8-84.7]		80.2 [77.6-82.7]		80.2 [78.7-81.8]		55.5 [52.9-58.0]		78.2 [75.6-80.8]		65.2 [63.2-67.3]		76.5 [74.9-78.0]		76.4 [74.9-77.9]		47.5 [43.9-51.0]		17.4 [15.4-19.3]		5.8 [5.5-6.1]
III	170 (40.9%)	672 [467-877]		171 (40.9%)	87.2 [86.5-87.9]		46.6 [45.0-48.3]		59.6 [57.1-62.1]		60.3 [57.8-62.7]		56.5 [53.2-59.8]		74.6 [71.7-77.6]		71.9 [68.9-74.9]		76.1 [74.5-77.7]		51.5 [49.3-53.7]		72.8 [70.0-75.6]		61.6 [59.6-63.5]		74.2 [72.9-75.6]		75.8 [74.5-77.0]		48.5 [45.5-51.4]		19.1 [17.3-20.9]		5.6 [5.4-5.9]
IV	23 (5.5%)	255 [101-410]	P=0.003	23 (5.5%)	88.6 [87.4-89.7]	P=0.18	45.9 [41.6-50.2]	P=0.002	61.4 [55.1-67.7]	P=0.002	61.1 [55.1-67.2]	P=0.001	58.0 [50.1-65.9]	P=0.004	77.4 [70.9-83.8]	P=0.008	73.4 [66.5-80.2]	P=0.002	79.1 [75.5-82.8]	P=0.005	49.9 [43.0-56.8]	P=0.042	72.5 [63.9-81.0]	P=0.093	62.5 [57.6-67.4]	P=0.074	73.3 [68.4-78.3]	P=0.028	74.2 [69.5-79.0]	P=0.11	49.1 [41.3-56.9]	P=0.36	17.4 [13.2-21.7]	P=0.15	5.8 [5.2-6.3 ]	P=0.20
Breslow depth	358		P<0.001; ρ=-0.201	359		P=0.071; ρ=0.095		P=0.027; ρ=0.116		P=0.033; ρ=0.113		P=0.015; ρ=0.128		P=0.016; ρ=0.127		P=0.009; ρ=0.137		P=0.009; ρ=0.138		P=0.029; ρ=0.115		P=0.039; ρ=0.109		P=0.29; ρ=0.056		P=0.11; ρ=0.085		P=0.12; ρ=0.082		P=0.23; ρ=0.063		P=0.28; ρ=-0.057		P=0.009; ρ=-0.139		P=0.44; ρ=-0.041
Mean	3.00			3.00
Median	3.00			3.00
Range	0-75			0-75
Clark level	320 (100%)			321 (100%)
I	6 (1.9%)	390 [-387-1167]		6 (1.9%)	84.8 [74.2-95.4]		47.6 [31.4-63.8]		63.4 [44.7-82.1]		63.8 [45.9-81.7]		56.0 [28.5-83.5]		80.3 [63.5-97.0]		75.9 [57.9-93.9]		80.7 [69.2-92.1]		58.9 [48.3-69.4]		83.6 [71.8-95.5]		69.0 [55.1-82.9]		80.6 [71.9-89.2]		80.9 [73.6-88.1]		42.0 [25.5-58.5]		10.9 [2.7-19.2]		6.4 [4.2-8.7]
II	18 (5.6%)	683 [272-1093]		18 (5.6%)	88.5 [86.5-90.5]		47.4 [42.8-52.0]		62.8 [56.4-69.3]		64.2 [57.6-70.9]		62.9 [53.9-72.0]		78.5 [70.8-86.2]		76.3 [68.5-84.2]		74.9 [69.7-80.2]		52.8 [46.7-58.9]		74.9 [68.5-81.2]		61.9 [56.5-67.2]		72.9 [68.4-77.4]		77.5 [75.3-79.8]		54.5 [44.6-64.3]		23.0 [16.6-29.5]		6.0 [5.3-6.7]
III	77 (24.1%)	441 [299-583]		77 (24.0%)	87.1 [86.0-88.3]		47.7 [45.5-49.9]		61.2 [57.5-65.0]		61.0 [57.4-64.6]		56.7 [51.5-62.0]		74.2 [59.6-78.8]		71.4 [66.8-76.1]		77.3 [75.1-79.5]		50.4 [47.3-53.5]		72.4 [68.3-76.5]		60.9 [57.9-64.0]		74.8 [72.9-76.8]		76.3 [74.5-78.0]		49.9 [45.5-54.3]		20.5 [18.0-23.0]		6.0 [5.5-6.5]
IV	168 (52.5%)	483 [310-656]		168 (52.3%)	87.1 [86.0-88.2]		48.6 [46.8-50.4]		63.8 [61.3-66.4]		64.2 [61.7-66.7]		61.3 [57.9-64.7]		78.6 [75.8-81.3]		76.1 [73.2-78.9]		78.7 [77.1-80.3]		54.9 [52.5-57.3]		77.0 [74.3-79.6]		63.8 [61.8-65.8]		75.3 [73.8-76.9]		76.6 [75.4-77.8]		48.0 [44.9-51.1]		16.9 [15.1-18.8]		5.8 [5.7-6.0]
V	51 (15.9%)	416 [161-670]	P=0.007	52 (16.2%)	88.1 [86.7-89.5]	P=0.41	50.4 [46.8-53.9]	P=0.73	66.1 [61.2-70.9]	P=0.44	66.1 [61.6-70.5]	P=0.37	64.8 [58.5-71.1]	P=0.31	80.0 [74.7-85.4]	P=0.41	77.2 [71.6-82.8]	P=0.37	79.3 [76.4-82.1]	P=0.20	52.5 [47.9-57.2]	P=0.18	74.6 [68.6-80.5]	P=0.18	65.0 [61.2-68.9]	P=0.32	75.8 [73.1-78.6]	P=0.22	75.1 [72.4-77.8]	P=0.49	47.5 [42.0-52.9]	P=0.52	16.2 [13.0-19.4]	P=0.006	5.8 [5.4-6.3]	P=0.95
Malignant neoplasm mitotic count rate	172		P=0.025; ρ=-0.172	172		P=0.88; ρ=-0.012		P=0.90; ρ=0.010		P=0.52; ρ=0.050		P=0.53; ρ=0.048		P=0.79; ρ=0.020		P=0.23; ρ=0.091		P=0.34; ρ=0.073		P=0.35; ρ=0.072		P=0.29; ρ=0.081		P=0.61; ρ=0.039		P=0.30; ρ=0.080		P=0.077; ρ=0.135		P=0.79; ρ=0.020		P=0.017; ρ=-0.181		P=0.020; ρ=-0.177		P=0.56; ρ=-0.045
Mean	5.00			5.00
Median	5.00			5.00
Range	0-40			0-40
Melanoma ulceration indicator
No	146	633 [428-838]		146	87.0 [85.7-88.3]		48.5 [46.6-50.4]		63.6 [60.8-66.3]		63.6 [60.9-66.3]		61.1 [57.3-64.8]		76.9 [73.7-80.0]		74.6 [71.4-77.8]		77.3 [75.5-79.1]		53.0 [50.5-55.5]		74.9 [71.9-77.9]		62.6 [60.3-64.8]		74.2 [72.4-75.9]		76.7 [75.3-78.1]		51.3 [48.1-54.6]		19.4 [17.4-21.4]		5.8 [5.6-6.0]
Yes	166	347 [237-456]	P=0.006	167	87.5 [86.4-88.6]	P=0.33	49.1 [47.3-50.8]	P=0.65	63.6 [61.1-66.2]	P=0.91	64.0 [61.6-66.5]	P=0.83	61.4 [58.1-64.8]	P=0.95	78.7 [75.8-81.6]	P=0.41	75.9 [72.9-78.8]	P=0.59	78.7 [77.1-80.3]	P=0.29	53.7 [51.3-56.2]	P=0.62	75.2 [72.4-78.0]	P=0.87	63.8 [61.9-65.6]	P=0.31	75.9 [74.5-77.4]	P=0.13	76.1 [74.8-77.5]	P=0.91	48.1 [45.0-51.1]	P=0.16	16.8 [15.0-18.6]	P=0.042	5.8 [5.5-6.0]	P=0.43
RPPA LCK	199		P<0.001; ρ=0.640	200		P<0.001; ρ=-0.294		P<0.001; ρ=-0.400		P<0.001; ρ=-0.467		P<0.001; ρ=-0.520		P<0.001; ρ=-0.481		P<0.001; ρ=-0.515		P<0.001; ρ=-0.511		P<0.001; ρ=-0.582		P<0.001; ρ=-0.416		P<0.001; ρ=-0.599		P<0.001; ρ=-0.605		P<0.001; ρ=0.573		P=0.18; ρ=-0.096		P<0.001; ρ=0.378		P<0.001; ρ=0.583		P=0.12; ρ=0.110
RPPA SYK	199		P<0.001; ρ=0.652	200		P<0.001; ρ=-0.310		P<0.001; ρ=-0.393		P<0.001; ρ=-0.459		P<0.001; ρ=-0.519		P<0.001; ρ=-0.500		P<0.001; ρ=-0.525		P<0.001; ρ=-0.530		P<0.001; ρ=-0.578		P<0.001; ρ=-0.408		P<0.001; ρ=-0.542		P<0.001; ρ=-0.579		P<0.001; ρ=-0.492		P=0.48; ρ=-0.050		P<0.001; ρ=0.413		P<0.001; ρ=0.561		P=0.053; ρ=0.137
TERT RNASeq RSEM NORM	328		P=0.24; ρ=0.065	328		P=0.93; ρ=-0.005		P=0.73; ρ=0.020		P=0.49; ρ=0.038		P=0.55; ρ=0.033		P=0.43; ρ=0.044		P=0.13; ρ=0.084		P=0.21; ρ=0.069		P=0.87; ρ=-0.009		P=0.51; ρ=-0.037		P=0.019; ρ=0.130		P=0.002; ρ=0.169		P=0.91; ρ=-0.006		P=0.092; ρ=-0.093		P=0.58; ρ=-0.031		P=0.74; ρ=-0.018		P=0.060; ρ=-0.104
Pigment score	328		P=0.63; ρ=-0.062	329		P=0.052; ρ=0.107		P=0.55; ρ=0.033		P=0.46; ρ=0.041		P=0.48; ρ=0.039		P=0.36; ρ=0.051		P=0.74; ρ=0.019		P=0.63; ρ=0.027		P=1.00; ρ=0.000		P=0.21; ρ=0.069		P=0.49; ρ=-0.038		P=0.15; ρ=-0.079		P=0.52; ρ=0.035		P=0.003; ρ=0.162		P=0.39; ρ=0.047		P=0.20; ρ=-0.070		P=0.64; ρ=0.026
Necrosis	328		P=0.99; ρ=-0.001	329		P=0.59; ρ=-0.030		P=0.21; ρ=-0.069		P=0.89; ρ=0.008		P=0.49; ρ=-0.038		P=0.88; ρ=-0.008		P=0.98; ρ=-0.002		P=0.59; ρ=-0.030		P=0.56; ρ=-0.032		P=0.32; ρ=-0.055		P=0.65; ρ=0.025		P=0.95; ρ=0.003		P=0.78; ρ=-0.016		P=0.40; ρ=-0.047		P=0.53; ρ=0.035		P=0.41; ρ=-0.045		P=0.41; ρ=-0.046
Purity (Carter et al. 2012)	298		P<0.001; ρ=-0.582	299		P<0.001; ρ=0.447		P<0.001; ρ=0.630		P<0.001; ρ=0.712		P<0.001; ρ=0.748		P<0.001; ρ=0.730		P<0.001; ρ=0.780		P<0.001; ρ=0.760		P<0.001; ρ=0.680		P<0.001; ρ=0.594		P<0.001; ρ=0.768		P<0.001; ρ=0.817		P<0.001; ρ=0.627		P=0.005; ρ=0.162		P<0.001; ρ=-0.449		P<0.001; ρ=-0.592		P=0.004; ρ=-0.167
Tumor content (% nuclei that are tumor cells)	328		P=0.011; ρ=-0.139	329		P=0.037; ρ=0.115		P=0.001; ρ=0.186		P<0.001; ρ=0.194		P<0.001; ρ=0.215		P=0.001; ρ=0.190		P<0.001; ρ=0.211		P<0.001; ρ=0.214		P=0.002; ρ=0.167		P=0.018; ρ=0.130		P<0.001; ρ=0.211		P<0.001; ρ=0.252		P=0.011; ρ=0.140		P=0.86; ρ=-0.010		P=0.001; ρ=-0.187		P=0.001; ρ=-0.167		P=0.026; ρ=-0.122
Lymphocyte distribution	328		P<0.001; ρ=0.460	329		P<0.001; ρ=-0.342		P<0.001; ρ=-0.379		P<0.001; ρ=-0.402		P<0.001; ρ=-0.441		P<0.001; ρ=-0.426		P<0.001; ρ=-0.469		P<0.001; ρ=-0.457		P<0.001; ρ=-0.454		P<0.001; ρ=-0.395		P<0.001; ρ=-0.469		P<0.001; ρ=-0.477		P<0.001; ρ=-0.472		P<0.001; ρ=-0.209		P<0.001; ρ=0.281		P<0.001; ρ=0.431		P=0.10; ρ=0.091
Lymphocyte density	328		P<0.001; ρ=0.489	329		P<0.001; ρ=-0.285		P<0.001; ρ=-0.335		P<0.001; ρ=-0.389		P<0.001; ρ=-0.432		P<0.001; ρ=-0.420		P<0.001; ρ=-0.465		P<0.001; ρ=-0.451		P<0.001; ρ=-0.439		P<0.001; ρ=-0.369		P<0.001; ρ=-0.468		P<0.001; ρ=-0.483		P<0.001; ρ=-0.436		P=0.008; ρ=-0.146		P<0.001; ρ=0.315		P<0.001; ρ=0.458		P=0.076; ρ=0.098
Lymphocyte score	328		P<0.001; ρ=0.503	329		P<0.001; ρ=-0.335		P<0.001; ρ=-0.380		P<0.001; ρ=-0.422		P<0.001; ρ=-0.465		P<0.001; ρ=-0.450		P<0.001; ρ=-0.497		P<0.001; ρ=-0.483		P<0.001; ρ=-0.477		P<0.001; ρ=-0.404		P<0.001; ρ=-0.498		P<0.001; ρ=-0.511		P<0.001; ρ=-0.481		P=0.001; ρ=-0.183		P<0.001; ρ=0.320		P<0.001; ρ=0.472		P=0.082; ρ=0.096
B cells (Li et al. 2016)	467		P<0.001; ρ=0.441	468		P<0.001; ρ=-0.301		P<0.001; ρ=-0.335		P<0.001; ρ=-0.464		P<0.001; ρ=-0.487		P<0.001; ρ=-0.470		P<0.001; ρ=-0.513		P<0.001; ρ=-0.503		P<0.001; ρ=-0.478		P<0.001; ρ=-0.415		P<0.001; ρ=-0.482		P<0.001; ρ=-0.507		P<0.001; ρ=-0.400		P=0.001; ρ=-0.148		P<0.001; ρ=0.287		P<0.001; ρ=0.400		P=0.015; ρ=0.113
CD4+ T cells (Li et al. 2016)	467		P<0.001; ρ=0.479	468		P<0.001; ρ=-0.240		P<0.001; ρ=-0.317		P<0.001; ρ=-0.434		P<0.001; ρ=-0.457		P<0.001; ρ=-0.463		P<0.001; ρ=-0.490		P<0.001; ρ=-0.479		P<0.001; ρ=-0.393		P<0.001; ρ=-0.317		P<0.001; ρ=-0.457		P<0.001; ρ=-0.503		P<0.001; ρ=-0.293		P=0.35; ρ=0.043		P<0.001; ρ=0.277		P<0.001; ρ=0.366		P=0.032; ρ=0.099
CD8+ T cells (Li et al. 2016)	467		P<0.001; ρ=0.712	468		P<0.001; ρ=-0.344		P<0.001; ρ=-0.495		P<0.001; ρ=-0.547		P<0.001; ρ=-0.578		P<0.001; ρ=-0.551		P<0.001; ρ=-0.613		P<0.001; ρ=-0.599		P<0.001; ρ=-0.645		P<0.001; ρ=-0.493		P<0.001; ρ=-0.600		P<0.001; ρ=-0.612		P<0.001; ρ=-0.614		P=0.030; ρ=-0.100		P<0.001; ρ=0.431		P<0.001; ρ=0.705		P=0.012; ρ=0.116
Neutrophils (Li et al. 2016)	467		P<0.001; ρ=0.653	468		P<0.001; ρ=-0.340		P<0.001; ρ=-0.517		P<0.001; ρ=-0.581		P<0.001; ρ=-0.609		P<0.001; ρ=-0.584		P<0.001; ρ=-0.633		P<0.001; ρ=-0.625		P<0.001; ρ=-0.602		P<0.001; ρ=-0.461		P<0.001; ρ=-0.573		P<0.001; ρ=-0.614		P<0.001; ρ=-0.515		P=0.22; ρ=-0.057		P<0.001; ρ=0.408		P<0.001; ρ=0.618		P=0.002; ρ=0.142
Macrophages (Li et al. 2016)	467		P<0.001; ρ=0.407	468		P<0.001; ρ=-0.211		P<0.001; ρ=-0.403		P<0.001; ρ=-0.417		P<0.001; ρ=-0.424		P<0.001; ρ=-0.430		P<0.001; ρ=-0.456		P<0.001; ρ=-0.451		P<0.001; ρ=-0.372		P<0.001; ρ=-0.287		P<0.001; ρ=-0.384		P<0.001; ρ=-0.439		P<0.001; ρ=-0.306		P=0.85; ρ=0.009		P<0.001; ρ=0.243		P<0.001; ρ=0.361		P=0.001; ρ=0.147
Dendritic cells (Li et al. 2016)	467		P<0.001; ρ=0.774	468		P<0.001; ρ=-0.377		P<0.001; ρ=-0.570		P<0.001; ρ=-0.665		P<0.001; ρ=-0.696		P<0.001; ρ=-0.652		P<0.001; ρ=-0.723		P<0.001; ρ=-0.716		P<0.001; ρ=-0.720		P<0.001; ρ=-0.547		P<0.001; ρ=-0.706		P<0.001; ρ=-0.736		P<0.001; ρ=-0.636		P=0.036; ρ=-0.097		P<0.001; ρ=0.454		P<0.001; ρ=0.713		P<0.001; ρ=0.164
RNASEQ_CLUSTER_CONSENHIER	329 (100%)			329 (100%)
MITF-low	59 (17.9%)	88 [52-125]		59 (17.9%)	88.3 [86.9-89.7]		47.9 [45.1-50.8]		68.9 [65.1-72.7]		68.5 [65.1-72.0]		67.3 [62.1-72.4]		85.1 [81.3-88.9]		82.0 [77.8-86.2]		83.7 [82.1-85.5]		58.2 [55.2-61.1]		87.7 [85.5-89.8]		72.1 [69.3-74.8]		79.6 [77.6-81.7]		78.4 [77.1-79.7]		37.2 [33.8-40.6]		11.8 [9.8-13.8]		6.1 [5.7-6.4]
Keratin	102 (31.0%)	136 [71-201]		102 (31.0%)	89.8 [89.3-90.3]		53.2 [51.0-55.3]		70.7 [68.2-73.2]		72.1 [70.0-74.2]		72.7 [69.4-75.9]		87.6 [85.6-89.7]		85.2 [82.8-87.6]		83.0 [81.7-84.4]		60.1 [57.5-62.6]		82.7 [79.9-85.5]		69.8 [67.3-72.2]		79.8 [78.6-80.9]		78.6 [77.2-79.9]		43.4 [39.3-47.4]		12.6 [10.9-14.2]		5.9 [5.6-6.1]
Immune	168 (51.1%)	763 [606-921]	P<0.001	168 (51.1%)	86.1 [84.8-87.4]	P<0.001	43.8 [42.3-45.2]	P<0.001	55.9 [53.5-58.3]	P<0.001	55.5 [53.1-57.8]	P<0.001	50.2 [47.1-53.3]	P<0.001	67.7 [64.6-70.7]	P<0.001	64.9 [61.8-67.9]	P<0.001	73.2 [71.7-74.7]	P<0.001	47.3 [45.2-49.5]	P<0.001	66.2 [63.6-68.8]	P<0.001	56.3 [54.9-57.8]	P<0.001	70.7 [69.2-72.2]	P<0.001	75.9 [74.5-77.3]	P=0.016	56.9 [54.3-59.5]	P<0.001	25.9 [24.3-27.5]	P<0.001	6.3 [6.0-6.6]	P=0.13
MIR subtype	320 (100%)			320 (100%)
Type 1	82 (25.6%)	433 [260-606]		82 (25.6%)	87.6 [86.7-88.5]		44.5 [42.5-46.5]		59.0 [55.5-62.4]		59.2 [55.9-62.6]		54.8 [50.1-59.5]		72.6 [68.4-76.8]		69.7 [65.5-74.0]		76.7 [74.6-78.8]		50.3 [47.6-53.0]		70.1 [66.3-73.9]		58.2 [55.7-60.6]		74.7 [73.0-76.4]		77.9 [76.4-79.3]		52.1 [48.5-55.8]		20.0 [17.7-22.3]		6.3 [6.0-6.6]
Type 2	85 (26.6%)	789 [533-1044]		85 (26.6%)	86.2 [84.3-88.1]		43.0 [41.0-45.1]		55.5 [52.2-58.8]		55.7 [52.4-58.9]		50.1 [45.8-54.4]		68.5 [64.2-72.3]		65.2 [61.1-69.4]		73.5 [71.1-75.9]		47.2 [44.3-50.1]		67.8 [64.2-71.4]		57.8 [55.6-59.9]		71.2 [68.9-73.4]		76.1 [74.3-78.0]		54.5 [50.8-58.3]		25.6 [23.1-28.1]		6.2 [5.8-6.6]
Type 3	81 (25.3%)	239 [157-321]		81 (25.3%)	88.8 [87.0-90.5]		54.3 [52.0-56.6]		71.5 [68.4-74.7]		71.6 [68.6-74.6]		73.0 [68.9-77.1]		85.9 [82.2-89.7]		84.0 [80.2-87.9]		82.1 [80.3-83.9]		59.4 [55.9-62.9]		81.3 [77.3-85.4]		69.5 [66.5-72.5]		77.6 [75.5-79.7]		77.0 [74.7-79.3]		46.1 [40.9-51.3]		16.2 [13.7-18.6]		5.8 [5.6-6.1]
Type 4	72 (22.5%)	316 [168-464]	P<0.001	72 (22.5%)	87.8 [86.5-89.1]	P<0.001	48.2 [45.4-51.0]	P<0.001	66.0 [62.5-69.5]	P<0.001	66.0 [62.6-69.4]	P<0.001	63.5 [58.7-68.4]	P<0.001	81.6 [77.8-85.3]	P<0.001	78.6 [74.5-82.6]	P<0.001	80.6 [78.5-82.6]	P<0.001	57.5 [54.6-60.3]	P<0.001	82.7 [79.8-85.7]	P<0.001	68.7 [65.8-71.7]	P<0.001	77.5 [75.4-80.0]	P<0.001	78.3 [77.1-79.4]	P=0.19	42.5 [38.1-46.8]	P<0.001	14.9 [12.5-17.4]	P<0.001	6.2 [5.7-6.6]	P=0.22
Protein cluster	200 (100%)			200 (100%)
Type 1	63 (31.5%))	500 [303-697]		63 (31.5%))	87.8 [86.8-88.8]		73.4 [40.8-45.9]		58.9 [55.3-62.4]		59.4 [56.0-62.9]		54.9 [50.2-59.6]		72.9 [68.8-77.0]		70.2 [66.0-74.5]		76.2 [73.8-78.6]		50.1 [46.6-53.7]		69.3 [65.3-73.2]		59.0 [56.2-61.9]		73.2 [71.0-75.5]		78.0 [76.4-79.7]		52.6 [47.7-57.5]		22.4 [19.1-25.6]		6.5 [5.9-7.0]
Type 2	62 (31.0%)	536 [300-772]		62 (31.0%)	86.7 [84.1-89.3]		47.9 [45.3 [50.6]		63.6 [59.3-67.8]		63.8 [59.7-67.9]		61.4 [55.9-67.0]		77.3 [72.2-82.4]		74.7 [69.4-79.9]		77.8 [75.1-80.6]		53.5 [49.6-57.3]		76.2 [71.7-80.8]		64.9 [61.6-68.2]		74.9 [72.2-77.6]		76.5 [73.7-79.3]		45.0 [40.0-50.0]		19.1 [15.9-22.3]		6.3 [5.9-6.7]
Type 3	60 (30.0%)	359 [229-488]		60 (30.0%)	88.3 [87.3-89.3]		48.6 [45.7-51.5]		63.8 [59.5-68.0]		63.7 [59.6-67.8]		59.9 [54.2-65.7]		77.2 [72.3-82.0]		74.1 [69.1-79.2]		79.7 [77.5-81.8]		55.7 [52.3-59.1]		77.3 [73.1-81.4]		63.9 [60.5-67.4]		77.8 [76.1-79.5]		78.9 [77.7-80.1]		51.7 [46.2-57.1]		18.9 [16.0-21.8]		6.2 [5.8-6.6]
Type 4	15 (7.5%)	598 [166-1030]	P=0.38	15 (7.5%)	87.3 [83.4-91.2]	P=0.81	48.2 [42.7-53.7]	P=0.006	58.5 [49.3-67.6]	P=0.13	59.4 [49.9-68.9]	P=0.11	53.7 [41.1-66.3]	P=0.17	68.6 [54.7-82.5]	P=0.090	65.6 [52.6-78.6]	P=0.096	75.5 [69.5-81.5]	P=0.20	49.5 [40.7-58.3]	P=0.13	68.0 [56.2-79.9]	P=0.008	56.1 [48.7-63.5]	P=0.008	71.0 [64.8-77.2]	P=0.018	77.4 [73.2-81.6]	P=0.99	51.7 [41.6-61.7]	P=0.15	22.4 [16.5-28.3]	P=0.29	6.9 [5.9-7.9]	P=0.45
OncoSign cluster	310 (100%)			311 (100%)
1	29 (9.4%)	775 [196-1354]		29 (9.3%)	86.7 [83.9-89.5]		46.9 [41.4 [52.4]		62.9 [55.5-70.3]		62.1 [55.1-69.1]		59.3 [49.7-69.0]		75.3 [67.7-82.9]		72.9 [65.1-80.7]		76.8 [72.0-81.5]		53.6 [47.5-59.6]		74.6 [67.6-81.6]		63.9 [58.1-69.7]		74.0 [70.1-77.9]		77.6 [74.8-80.4]		59.6 [51.2-68.0]		20.4 [15.2-25.6]		5.9 [5.4-6.5]
2	44 (14.2%)	307 [172-442]		45 (14.5%)	87.8 [86.5-89.1]		48.6 [44.9-52.4]		66.8 [62.5-71.0]		66.8 [62.9-70.6]		64.0 [58.3-69.7]		80.5 [76.2-84.8]		78.2 [73.7-82.8]		80.4 [78.0-82.9]		56.4 [52.0-60.8]		78.0 [73.4-82.6]		64.9 [61.2-68.6]		77.2 [74.2-80.1]		79.0 [76.7-81.4]		52.0 [45.6-58.4]		19.4 [16.0-22.8]		6.8 [6.1-7.5]
3	68 (21.9%)	425 [266-585]		68 (21.9%)	88.7 [87.9-89.5]		48.7 [45.9-51.5]		64.9 [61.3-68.6]		65.1 [61.5-68.7]		62.8 [57.7-68.0]		79.2 [75.0-83.5]		76.8 [72.3-81.2]		78.6 [76.4-80.7]		55.9 [52.5-59.2]		76.6 [72.5-80.7]		64.1 [60.6-67.6]		76.4 [74.6-78.1]		78.3 [76.9-79.6]		46.6 [42.2-50.9]		18.4 [15.7-21.2]		6.1 [5.7-6.4]
4	58 (18.7%)	306 [189-424]		58 (18.6%)	87.2 [84.5-89.8]		47.0 [44.4-49.7]		61.4 [57.1-65.6]		62.7 [58.5-66.9]		59.3 [53.6-64.9]		77.5 [72.3-82.8]		73.8 [68.4-79.3]		78.9 [76.5-81.4]		53.6 [50.1-57.2]		76.6 [71.7-81.4]		64.7 [61.8-67.7]		75.8 [73.3-78.3]		76.4 [74.1-78.6]		42.8 [38.5-47.1]		17.7 [15.0-20.4]		6.2 [5.7-6.6]
5	31 (10.0%)	465 [281-648]		31 (10.0%)	86.6 [84.4-88.9]		44.9 [42.7-47.2]		56.0 [51.0-61.0]		55.8 [50.8-60.7]		51.3 [44.2-58.4]		69.0 [61.3-76.8]		65.8 [58.3-73.2]		75.7 [72.6-78.7]		44.5 [39.9-49.1]		67.0 [61.1-72.9]		57.7 [53.2-62.3]		71.9 [68.6-75.2]		73.4 [69.4-77.5]		51.9 [45.8-58.1]		21.5 [17.3-25.7]		6.0 [5.5-6.5]
6	33 (10.6%)	309 [87-531]		33 (10.6%)	89.3 [88.0-90.6]		49.7 [46.2-53.2]		67.6 [62.8-72.4]		67.5 [62.9-72.1]		66.7 [60.3-73.1]		83.2 [78.4-87.9]		80.5 [75.5-85.6]		81.5 [78.4-84.6]		57.5 [53.4-61.5]		82.3 [78.1-86.4]		67.2 [63.1-71.4]		77.7 [74.9-80.5]		79.2 [78.0-80.5]		45.1 [37.6-52.6]		16.4 [12.0-20.7]		5.6 [5.1-6.2]
7	47 (15.2%)	739 [391-1087]	P=0.080	47 (15.1%)	86.1 [83.1-89.1]	P=0.31	43.5 [40.6-46.4]	P=0.14	57.9 [53.0-62.9]	P=0.006	57.9 [53.0-62.8]	P=0.004	53.4 [47.0-60.0]	P=0.015	70.3 [64.3-76.4]	P=0.009	68.0 [62.0-74.1]	P=0.008	73.7 [70.0-77.4]	P=0.015	47.8 [43.5-52.0]	P<0.001	67.9 [62.3-73.5]	P=0.001	58.2 [55.0-61.4]	P=0.005	71.2 [67.6-74.7]	P=0.008	76.8 [74.3-79.4]	P=0.035	54.7 [49.3-60.1]	P=0.001	23.8 [20.4-27.3]	P=0.057	6.2 [5.7-6.7]	P=0.17
UV signature	317 (100%)			318 (100%)
No	54 (17.0%)	433 [234-632]		54 (17.0%)	89.0 [88.2-89.9]		48.8 [45.4-52.2]		62.5 [57.7-67.2]		62.9 [58.0-67.7]		60.1 [53.4-66.8]		76.7 [70.9-82.4]		73.7 [67.7-79.6]		78.8 [76.3-81.3]		54.3 [49.8-58.9]		75.7 [70.8-80.7]		64.3 [60.2-86.4]		75.8 [73.4-78.1]		77.1 [74.6-79.6]		44.4 [39.2-49.6]		18.2 [14.9-21.5]		6.0 [5.6-6.4]
Yes	263 (83.0%)	471 [367-576]	P=0.73	264 (83.0%)	87.3 [86.3-88.2]	P=0.10	46.8 [45.5-48.1]	P=0.36	62.5 [60.6-64.5]	P=0.91	62.6 [60.7-64.5]	P=0.75	59.5 [56.9-62.1]	P=0.79	76.4 [74.2-78.7]	P=0.55	73.7 [71.4-76.1]	P=0.66	77.7 [76.5-79.0]	P=0.67	52.8 [51.1-54.5]	P=0.45	74.4 [72.3-76.6]	P=0.55	62.8 [61.2-64.3]	P=0.46	74.8 [73.6-76.0]	P=0.85	77.3 [76.4-78.3]	P=0.96	50.4 [48.0-52.7]	P=0.035	19.8 [18.4-21.2]	P=0.30	6.2 [6.0-6.4]	P=0.66
UV rate	317		P=0.053; ρ=0.109	318		P=0.010; ρ=-0.144		P=0.059; ρ=-0.106		P=0.064; ρ=-0.104		P=0.050; ρ=-0.110		P=0.045; ρ=-0.112		P=0.014; ρ=-0.138		P=0.022; ρ=-0.128		P=0.048; ρ=-0.111		P=0.084; ρ=-0.097		P=0.058; ρ=-0.106		P=0.028; ρ=-0.123		P=0.19; ρ=-0.074		P=0.71; ρ=0.021		P=0.005; ρ=0.159		P=0.015; ρ=0.136		P=0.048; ρ=0.111
Methylation subtype	330 (100%)			331 (100%)
Normal-like	69 (20.9%)	1091 [754-1428]		70 (21.1%)	84.4 [82.3-86.5]		38.7 [36.7-40.7]		47.0 [43.4-50.5]		47.0 [43.4-50.6]		38.3 [34.0-42.6]		56.3 [51.2-61.3]		53.5 [48.6-58.4]		69.2 [66.5-71.8]		42.7 [39.8-45.5]		56.2 [52.3-60.2]		50.7 [48.4-52.9]		68.5 [66.1-70.9]		76.7 [74.9-78.4]		57.5 [53.8-61.2]		27.0 [24.3-29.7]		6.5 [6.1-7.0]
Hypo-methylated	84 (25.5%)	290 [206-374]		84 (25.4%)	87.2 [85.2-89.2]		46.4 [44.2-48.6]		63.0 [60.1-65.8]		63.5 [60.8-66.3]		60.7 [56.8-64.7]		79.3 [75.9-82.6]		76.0 [72.5-79.5]		78.8 [77.1-80.5]		50.0 [47.0-53.0]		75.3 [71.7-78.9]		64.1 [62.0-66.1]		74.2 [72.0-76.4]		74.6 [72.7-76.5]		40.9 [37.9-43.9]		18.0 [15.9-20.1]		5.9 [5.6-6.3]
Hyper-methylated	93 (28.1%)	371 [244-497]		93 (28.1%)	88.5 [87.7-89.3]		48.3 [46.1-50.4]		64.0 [61.1-67.0]		64.9 [62.0-67.7]		62.6 [58.5-66.8]		80.2 [77.0-83.4]		77.3 [73.9-80.7]		79.3 [77.5-81.2]		55.1 [52.5-57.7]		49.7 [76.6-82.3]		65.8 [63.1-68.6]		76.6 [75.0-78.2]		77.5 [76.1-79.0]		45.8 [42.0-49.6]		17.8 [15.5-20.1]		6.2 [5.8-6.5]
CpG island-methylated	84 (25.5%)	169 [110-227]	P<0.001	84 (25.4%)	89.9 [89.1-90.7]	P<0.001	54.6 [52.5-56.7]	P<0.001	74.3 [72.0-76.5]	P<0.001	73.4 [71.3-75.4]	P<0.001	75.1 [72.1-78.0]	P<0.001	88.2 [86.3-90.1]	P<0.001	86.1 [84.0-88.2]	P<0.001	83.6 [82.3-85.0]	P<0.001	62.8 [60.2-65.5]	P<0.001	85.7 [83.6-87.8]	P<0.001	70.1 [67.7-72.5]	P<0.001	79.8 [78.4-81.3]	P<0.001	79.7 [77.9-81.5]	P<0.001	54.3 [49.1-59.5]	P<0.001	15.9 [13.4-18.4]	P<0.001	5.9 [5.6-6.3]	P=0.078
Methylation
CDKN2A (cg13601799)	328		P=0.24; ρ=-0.065	329		P=0.069; ρ=0.100		P=0.005; ρ=0.156		P=0.001; ρ=0.177		P=0.006; ρ=0.151		P=0.001; ρ=0.176		P=0.018; ρ=0.131		P=0.009; ρ=0.145		P=0.029; ρ=0.120		P=0.047; ρ=0.110		P=0.032; ρ=0.118		P=0.052; ρ=0.107		P=0.29; ρ=0.059		P=0.047; ρ=0.109		P<0.001; ρ=0.274		P=0.74; ρ=-0.018		P=0.35; ρ=-0.051
KIT (cg10087973)	329		P=0.097; ρ=0.092	330		P=0.46; ρ=0.041		P=0.84; ρ=-0.011		P=0.37; ρ=0.049		P=0.65; ρ=0.025		P=0.36; ρ=0.050		P=0.96; ρ=0.003		P=0.68; ρ=0.023		P=0.79; ρ=0.015		P=0.78; ρ=0.015		P=0.95; ρ=-0.004		P=0.63; ρ=-0.027		P=0.17; ρ=-0.075		P=0.33; ρ=0.054		P<0.001; ρ=0.313		P=0.008; ρ=0.146		P=0.34; ρ=-0.053
Total mutations	317		P=0.29; ρ=0.060	318		P=0.026; ρ=-0.125		P=0.48; ρ=-0.040		P=0.82; ρ=-0.013		P=0.67; ρ=-0.024		P=0.74; ρ=-0.019		P=0.51; ρ=-0.037		P=0.50; ρ=-0.038		P=0.46; ρ=-0.042		P=0.33; ρ=-0.054		P=0.88; ρ=-0.008		P=0.88; ρ=-0.009		P=0.64; ρ=-0.026		P=0.60; ρ=-0.026		P=0.004; ρ=0.161		P=0.023; ρ=0.128		P=0.075; ρ=0.100
Mean	849			849
Median	431			431
Range	15-49,557			15-49,557
CC>TT mutations	318		P=0.19; ρ=-0.074	318		P=0.89; ρ=-0.008		P=0.87; ρ=0.009		P=0.15; ρ=0.081		P=0.12; ρ=0.087		P=0.24; ρ=0.067		P=0.25; ρ=0.065		P=0.17; ρ=0.077		P=0.50; ρ=0.038		P=0.51; ρ=0.037		P=0.23; ρ=0.068		P=0.33; ρ=0.055		P=0.95; ρ=0.004		P=0.83; ρ=0.012		P=0.73; ρ=-0.019		P=0.82; ρ=0.013		P=0.84; ρ=0.011
C>T transitions at dipyrimidines	317		P=0.014; ρ=0.138	318		P=0.006; ρ=-0.153		P=0.029; ρ=-0.123		P=0.035; ρ=-0.119		P=0.016; ρ=-0.135		P=0.020; ρ=-0.130		P=0.004; ρ=-0.159		P=0.007; ρ=-0.151		P=0.008; ρ=-0.148		P=0.017; ρ=-0.134		P=0.018; ρ=-0.133		P=0.016; ρ=-0.135		P=0.12; ρ=-0.088		P=0.89; ρ=0.008		P<0.001; ρ=0.206		P=0.011; ρ=0.143		P=0.025; ρ=0.125
C>T transitions at dipyrimidines in relation to total C>T transitions	317		P=0.010; ρ=0.145	318		P<0.001; ρ=-0.213		P=0.011; ρ=-0.142		P=0.004; ρ=-0.162		P=0.004; ρ=-0.159		P=0.003; ρ=-0.163		P=0.001; ρ=-0.188		P=0.001; ρ=-0.181		P<0.001; ρ=-0.202		P=0.002; ρ=-0.173		P=0.003; ρ=-0.166		P=0.002; ρ=-0.176		P=0.005; ρ=-0.157		P=0.50; ρ=-0.038		P<0.001; ρ=0.237		P=0.002; ρ=0.170		P=0.034; ρ=0.119
Mutation
ARID2	317 (100%)			318 (100%)
Wild type	272 (85.8%)	485 [380-590]		273 (85.8%)	87.4 [86.5-88.3]		47.0 [45.6-48.3]		61.8 [59.8-63.8]		62.1 [60.1-64.0]		59.0 [56.3-61.6]		75.9 [73.5-78.3]		73.1 [70.6-75.5]		77.7 [76.4-78.9]		62.6 [50.8-54.4]		74.3 [72.1-76.5]		63.0 [61.4-64.6]		74.6 [73.5-75.8]		77.0 [76.0-77.9]		48.3 [46.0-50.5]		19.4 [18.0-20.8]		6.1 [6.0-6.3]
Mutant	45 (14.2%)	345 [185-504]	P=0.38	45 (14.2%)	88.3 [87.2-89.5]	P=0.74	48.2 [45.3-51.2]	P=0.38	66.7 [62.9-70.5]	P=0.088	66.0 [62.5-69.6]	P=0.24	63.6 [58.7-68.5]	P=0.26	80.0 [76.0-83.9]	P=0.58	77.7 [73.7-81.7]	P=0.42	79.5 [76.9-82.2]	P=0.34	55.6 [51.8-59.4]	P=0.18	76.9 [72.9-81.0]	P=0.74	62.9 [59.6-66.2]	P=0.82	77.0 [74.6-79.4]	P=0.17	79.4 [77.8-80.9]	P=0.057	55.9 [49.3-62.4]	P=0.038	20.3 [16.8-23.7]	P=0.57	6.3 [5.6-7.0]	P=0.72
BRAF	317 (100%)			318 (100%)
Wild type	151 (47.6%)	472 [328-617]		152 (47.8%)	88.0 [87.2-88.7]		48.2 [46.2-50.2]		64.5 [61.8-67.2]		64.6 [62.0-67.2]		61.9 [58.3-65.6]		78.1 [75.1-81.2]		75.6 [72.5-78.8]		78.6 [77.1-80.2]		55.3 [52.9-57.7]		75.7 [72.8-78.6]		63.8 [61.5-66.0]		75.9 [74.5-77.4]		78.2 [77.1-79.3]		49.9 [46.7-53.2]		19.0 [17.1-20.9]		6.3 [6.0-6.5]
Mutant	166 (52.4%)	458 [338-578]	P=0.98	166 (52.2%)	87.2 [86.0-88.5]	P=0.97	46.2 [44.7-47.7]	P=0.30	60.7 [58.3-63.1]	P=0.017	61.0 [58.5-63.2]	P=0.018	57.5 [54.3-60.7]	P=0.045	75.0 [72.0-78.0]	P=0.063	72.0 [69.0-75.0]	P=0.035	77.3 [75.7-78.9]	P=0.32	51.0 [48.9-53.1]	P=0.010	73.7 (71.0-76.4]	P=0.20	62.3 [60.5-64.2]	P=0.35	74.1 [72.5-75.7]	P=0.22	76.5 [75.1-77.8]	P=0.11	48.9 [46.0-51.8]	P=0.72	20.0 [18.2-21.8]	P=0.41	6.1 [5.8-6.3]	P=0.17
NRAS	317 (100%)			318 (100%)
Wild type	229 (72.2%)	491 [373-610]		230 (72.3%)	87.5 [86.5-88.5]		46.8 [45.4-48.2]		61.1 [58.9-63.3]		61.2 [59.1-63.4]		57.9 [55.0-60.9]		74.8 [72.2-77.5]		71.9 [69.2-74.7]		77.4 [76.0-78.7]		51.9 [50.0-53.9]		73.4 [71.0-75.8]		62.3 [60.6-64.0]		74.7 [73.4-76.0]		77.1 [76.0-78.2]		49.0 [46.5-51.5]		20.0 [18.5-21.6]		6.2 [6.0-6.4]
Mutant	88 (27.8%)	396 [264-528]	P=0.66	88 (27.7%)	87.8 [86.7-88.9]	P=0.72	48.0 [45.5-50.5]	P=0.43	66.2 [63.2-69.2]	P=0.030	66.3 [63.5-69.1]	P=0.032	64.0 [60.0-68.1]	P=0.036	80.8 [77.6-83.9]	P=0.042	78.4 [75.1-81.7]	P=0.023	79.3 [77.4-81.3]	P=0.21	56.0 [53.2-58.7]	P=0.024	77.9 [74.6-81.1]	P=0.079	64.8 [62.1-67.6]	P=0.13	75.8 [73.9-77.7]	P=0.54	77.9 [76.7-79.2]	P=0.87	50.3 [46.2-54.5]	P=0.70	18.2 [15.8-20.7]	P=0.20	6.1 [5.8-6.5]	P=0.90
KRAS	317 (100%)			318 (100%)
Wild type	313 (98.7%)	469 [376-563]		314 (98.7%)	44.0 [42.1-45.9]		47.1 [45.8-48.3]		62.4 [60.6-64.2]		62.6 [60.8-64.3]		59.6 [57.2-62.0]		76.4 [74.3-78.6]		73.7 [71.5-75.9]		77.9 [76.7-79.0]		53.0 [41.4-54.6]		74.6 [72.6-76.5]		62.9 [61.5-64.4]		74.9 [73.9-76.0]		77.3 [76.5-78.2]		49.4 [47.2-51.5]		19.6 [18.3-20.9]		6.1 [6.0-6.3]
Mutant	4 (1.3%)	108 [-66-281]	P=0.30	4 (1.3%)	50.0 [15.3-84.7]	P=0.46	54.5 [35.7-73.4]	P=0.22	68.7 [40.5-96.9]	P=0.55	67.5 [37.4-97.5]	P=0.55	63.2 [13.4-113.0]	P=0.75	82.9 [54.4-111.4]	P=0.43	78.1 [47.8-108.4]	P=0.75	82.5 [72.2-92.8]	P=0.40	53.9 [22.4-85.5]	P=0.88	81.8 [55.8-107.8]	P=0.43	70.3 [48.7-91.9]	P=0.27	77.7 [67.1-88.2]	P=0.76	74.4 [50.7-98.1]	P=0.91	49.7 [10.0-89.4]	P=0.97	12.5 [-3,8-28.8]	P=0.20	7.4 [2.8-12.0]	P=0.38
HRAS	317 (100%)			318 (100%)
Wild type	312 (98.4%)	467 [373-561]		313 (98.4%)	87.5 [86.8-88.3]		47.0 [45.7-48.2]		62.3 [60.5-64.1]		62.4 [60.7-64.2]		87.5 [86.7-88.3]		47.0 [45.7-48.2]		73.5 [71.3-75.7]		77.9 [76.8-79.0]		52.9 [51.3-54.6]		74.5 [72.5-76.5]		62.9 [61.5-64.7]		74.9 [73.8-76.0]		77.2 [76.3-78.0]		49.4 [47.2-51.6]		19.5 [18.2-20.9]		6.2 [6.0-6.3]
Mutant	5 (1.6%)	336 [21-650]	P=0.50	5 (1.6%)	90.9 [88.6-93.3]	P=0.078	58.5 [49.1-67.8]	P=0.017	76.5 [64.2-88.7]	P=0.042	75.5 [65.5-85.6]	P=0.049	90.9 [88.6-93.3]	P=0.078	58.5 [49.1-67.8]	P=0.017	87.1 [76.1-98.0]	P=0.096	80.7 [71.7-89.7]	P=0.58	59.5 [41.5-77.4]	P=0.25	85.2 [72.5-97.8]	P=0.20	68.7 [53.2-84.3]	P=0.34	81.0 [75.3-86.6]	P=0.12	83.7 [81.6-85.8]	P=0.009	48.5 [26.8-70.1]	P=0.90	18.7 [7.1-30.2]	P=0.98	6.0 [5.0-7.1]	P=0.90
NF1	317 (100%)			318 (100%)
Wild type	272 (85.8%)	482 [376-588]		272 (85.5%)	87.5 [86.6-88.4]		46.9 [45.6-48.2]		62.2 [60.3-64.2]		62.3 [60.4-64.2]		59.4 [56.8-62.1]		76.2 [73.8-78.6]		73.4 [71.0-75.8]		77.6 [76.4-78.8]		52.7 [51.0-54.5]		74.3 [72.2-76.5]		62.8 [61.2-64.3]		74.7 [73.5-75.8]		77.1 [76.1-78.1]		49.1 [46.8-51.4]		19.4 [18.1-20.8]		6.0 [5.8-6.2]
Mutant	45 (14.2%)	359 [224-494]	P=0.92	46 (14.5%)	87.8 [86.7-89.0]	P=0.42	48.6 [45.2-52.1]	P=0.38	64.1 [59.5-68.7]	P=0.60	64.5 [60.3-68.7]	P=0.51	60.8 [54.9-66.7]	P=0.89	78.3 [73.8-82.8]	P=0.91	75.7 [71.0-80.5]	P=0.79	79.8 [77.4-82.3]	P=0.30	54.8 [50.3-59.3]	P=0.31	76.6 [71.9-81.3]	P=0.51	64.6 [60.8-68.1]	P=0.44	76.7 [73.8-79.6]	P=0.14	78.5 [76.2-80.8]	P=0.085	51.0 [44.8-57.2]	P=0.57	20.0 [16.5-23.5]	P=0.70	6.9 [6.2-7.6]	P=0.004
IDH1	317 (100%)			318 (100%)
Wild type	299 (94.3%)	468 [370-565]		300 (94.3%)	87.5 [86.7-88.3]		46.8 [45.6-48.1]		62.1 [60.2-63.9]		62.3 [60.5-64.1]		59.1 [56.6-61.6]		76.2 [74.0-78.4]		73.4 [71.1-75.7]		77.7 [76.6-78.9]		52.7 [51.1-54.3]		74.5 [72.4-76.5]		62.9 [61.4-64.3]		75.0 [73.9-76.1]		77.3 [76.4-78.2]		48.8 [46.7-50.9]		19.4 [18.1-20.7]		6.1 [5.9-6.3]
Mutant	18 (5.7%)	417 [152-682]	P=0.94	18 (5.7%)	88.7 [85.4-92.0]	P=0.038	52.6 [45.8-59.4]	P=0.086	69.5 [62.2-76.8]	P=0.079	86.2 [61.8-74.6]	P=0.17	67.9 [58.5-77.2]	P=0.13	81.6 [75.0-88.2]	P=0.34	79.1 [71.9-86.3]	P=0.33	81.1 [76.4-85.7]	P=0.16	58.8 [50.9-66.7]	P=0.14	77.6 [68.5-86.7]	P=0.40	65.5 [58.3-72.6]	P=0.64	74.3 [68.5-80.2]	P=0.84	77.4 [73.2-81.5]	P=0.71	58.8 [45.4-72.3]	P=0.11	21.4 [13.7-29.0]	P=0.81	6.2 [5.2-8.3]	P=0.64
GNA11	317 (100%)			318 (100%)
Wild type	310 (97.8%)	472 [377-567]		311 (97.8%)	87.5 [86.7-88.3]		47.0 [45.7-48.2]		62.3 [60.5-64.2]		62.5 [60.7-64.2]		59.3 [56.9-61.7]		76.3 [74.1-78.4]		73.5 [71.3-75.7]		77.9 [76.7-79.0]		52.8 [51.2-54.4]		74.5 [72.5-76.5]		62.8 [61.4-64.3]		74.9 [73.8-76.0]		77.2 [76.3-78.1]		49.3 [47.2-51.5]		19.6 [18.3-20.9]		6.2 [6.0-6.4]
Mutant	7 (2.2%)	140 [-12-292]	P=0.27	7 (2.2%)	90.5 [89.0-92.1]	P=0.066	54.9 [42.5-67.2]	P=0.12	70.4 [57.7-83.1]	P=0.28	70.3 [57.7-82.9]	P=0.25	74.1 [56.7-91.4]	P=0.082	85.8 [75.4-96.2]	P=0.18	83.8 [72.2-95.4]	P=0.18	80.3 [72.1-88.6]	P=0.65	64.1 [53.2-74.9]	P=0.045	83.3 [72.2-94.4]	P=0.23	70.7 [56.6-84.7]	P=0.18	79.1 [72.7-85.5]	P=0.39	81.5 [78.5-84.5]	P=0.094	50.9 [30.5-71.3]	P=0.78	15.2 [7.5-22.9]	P=0.38	5.1 [4.4-5.7]	P=0.037
GNAQ	317 (100%)			318 (100%)
Wild type	311 (98.1%)	468 [373-562]		312 (98.1%)	87.5 [86.7-88.3]		46.9 [45.7-48.2]		62.3 [60.5-64.1]		62.4 [60.6-64.2]		59.3 [56.9-61.7]		76.3 [74.2-78.5]		73.5 [71.4-75.7]		77.8 [76.7-78.9]		52.8 [51.2-54.4]		74.7 [72.8-76.7]		62.9 [61.5-64.4]		74.9 [73.9-76.0]		77.3 [76.4-78.2]		49.2 [47.1-51.4]		19.6 [18.3-20.9]		6.2 [6.0-6.3]
Mutant	6 (1.9%)	318 [-263-898]	P=0.35	6 (1.9%)	91.5 [88.8-94.1]	P=0.014	58.3 [42.0-74.5]	P=0.069	75.1 [56.9-93.3]	P=0.069	74.9 [58.4-91.4]	P=0.058	75.0 [52.5-97.5]	P=0.077	84.8 [67.6-102.1]	P=0.20	83.3 [64.5-102.0]	P=0.16	83.7 [75.6-91.8]	P=0.16	64.8 [41.5-88.1]	P=0.11	70.3 [39.8-100.8]	P=0.99	86.0 [46.6-89.4]	P=0.66	77.3 [62.0-92.7]	P=0.28	78.3 [66.2-90.4]	P=0.19	57.6 [24.6-90.6]	P=0.50	15.2 [4.3-26.2]	P=0.39	6.2 [5.2-7.3]	P=0.58
CDK4	317 (100%)			318 (100%)
Wild type	311 (98.1%)	466 [372-560]		312 (98.1%)	87.5 [86.8-88.3]		47.2 [46.0-48.5]		62.7 [60.9-64.5]		62.8 [61.0-64.5]		59.8 [57.4-62.2]		76.6 [74.4-78.7]		73.8 [71.6-76.0]		78.0 [76.9-79.1]		53.1 [51.5-54.8]		74.8 [72.8-76.8]		63.1 [61.6-64.5]		75.0 [74.0-76.1]		77.4 [76.5-78.3]		49.5 [47.3-51.7]		19.5 [18.2-20.8]		6.1 [6.0-6.3]
Mutant	6 (1.9%)	411 [-272-1095]	P=0.57	6 (1.9%)	88.1 [86.0-90.3]	P=0.58	41.9 [38.7-45.0]	P=0.13	52.2 [42.1-62.4]	P=0.054	55.3 [42.2-68.5]	P=0.15	49.9 [33.0-66.8]	P=0.18	72.4 [53.3-91.6]	P=0.43	70.2 [51.4-89.0]	P=0.46	74.7 [63.1-86.2]	P=0.37	47.8 [40.9-54.6]	P=0.31	67.4 [57.3-77.5]	P=0.13	60.5 [44.8-76.2]	P=0.45	72.0 [63.1-81.0]	P=0.30	73.3 [59.9-86.8]	P=0.40	42.3 [18.9-65.8]	P=0.43	19.6 [6.5-32.6]	P=0.92	6.5 [5.1-8.0]	P=0.47
CDKN2A	317 (100%)			318 (100%)
Wild type	275 (86.8%)	479 [374-584]		276 (86.8%)	87.5 [86.6-88.4]		47.2 [45.8-48.6]		62.7 [60.7-64.7]		62.8 [60.9-64.7]		59.9 [57.2-62.5]		76.6 [74.3-78.9]		73.9 [71.5-76.3]		78.0 [76.8-79.3]		53.1 [51.4-54.9]		74.4 [72.2-76.6]		63.2[61.6-64.8]		74.9 [73.7-76.1]		77.4 [76.4-78.3]		49.1 [46.7-51.4]		19.5 [18.1-20.9]		6.2 [6.0-6.4]
Mutant	42 (13.2%)	372 [225-519]	P=1.00	42 (13.2%)	87.8 [86.6-89.1]	P=0.44	46.7 [44.3-49.0]	P=0.79	61.4 [57.0-65.7]	P=0.47	61.6 [57.3-65.9]	P=0.44	58.0 [52.1-63.9]	P=0.47	75.8 [70.7-80.8]	P=0.32	72.6 [67.3-77.8]	P=0.34	77.3 [75.0-79.6]	P=0.20	52.4 [48.8-55.9]	P=0.68	76.2 [72.3-80.1]	P=0.92	62.1 [59.0-65.2]	P=0.75	75.3 [73.1-77.4]	P=0.74	76.9 [74.8-78.9]	P=0.23	51.2 [45.8-56.6]	P=0.48	19.8 [16.3-23.4]	P=0.76	5.9 [5.5-6.3]	P=0.32
DDX3X	317 (100%)			318 (100%)
Wild type	297 (93.7%)	458 [364-553]		298 (93.7%)	87.8 [87.2-88.5]		47.4 [46.1-48.7]		62.8 [61.0-64.7]		62.9 [61.2-64.7]		60.1 [57.6-62.5]		76.9 [74.8-79.1]		74.2 [72.0-76.4]		78.1 [77.0-79.3]		53.3 [51.7-55.0]		75.0 [73.0-77.0]		63.2 [61.7-64.7]		75.2 [74.1-76.3]		77.4 [76.5-78.3]		49.4 [47.1-51.6]		19.4 [18.1-20.7]		6.2 [6.0-6.4]
Mutant	20 (6.3%)	562 [69-1056]	P=0.47	20 (6.3%)	83.3 [75.3-91.2]	P=0.49	43.3 [38.1-48.4]	P=0.20	57.8 [48.9-66.6]	P=0.35	58.0 [49.1-66.9]	P=0.33	53.0 [42.0-63.9]	P=0.19	69.9 [59.1-80.6]	P=0.16	67.1 [55.9-78.3]	P=0.21	74.8 [69.7-79.9]	P=0.15	48.8 [41.2-56.4]	P=0.28	69.4 [59.3-79.5]	P=0.30	60.0 [54.6-65.5]	P=0.28	71.7 [65.8-77.6]	P=0.24	75.7 [70.0-81.4]	P=0.77	49.3 [41.1-57.5]	P=0.91	21.6 [16.2-26.9]	P=0.35	6.1 [5.6-6.7]	P=0.54
KIT	318 (100%)			318 (100%)
Wild type	306 (96.2%)	474 [379-570]		306 (96.2%)	87.5 [86.7-88.3]		47.0 [45.7-48.2]		62.2 [60.4-64.1]		62.3 [60.5-64.1]		59.2 [56.7-61.7]		76.1 [73.9-78.3]		73.3 [71.1-75.6]		77.8 [76.7-78.9]		52.7 [51.0-54.3]		74.2 [72.2-76.3]		62.7 [61.2-64.1]		74.7 [73.6-75.8]		77.1 [76.2-78.0]		49.4 [47.2-51.6]		19.8 [18.5-21.1]		6.1 [5.9-6.3]
Mutant	12 (3.8%)	221 [-114-557]	P=0.074	12 (3.8%)	89.6 [88.1-91.1]	P=0.32	51.3 [44.1-58.5]	P=0.28	70.3 [63.2-77.4]	P=0.12	72.2 [66.4-78.1]	P=0.036	70.0 [60.6-79.4]	P=0.12	86.4 [80.0-92.8]	P=0.084	83.6 [75.5-91.7]	P=0.083	81.1 [76.3-86.0]	P=0.31	62.6 [56.6-68.7]	P=0.016	84.9 [77.9-91.9]	P=0.043	71.7 [64.1-79.3]	P=0.018	81.3 [78.5-84.1]	P=0.010	81.8 [79.6-84.0]	P=0.014	47.7 [33.2-62.3]	P=0.65	12.4 [7.7-17.0]	P=0.031	6.9 [5.8-8.0]	P=0.097
MAP2K1	317 (100%)			318 (100%)
Wild type	301 (95.0%)	456 [363-550]		302 (95.0%)	87.6 [86.8-88.4]		47.3 [46.0-48.5]		62.6 [60.8-64.4]		62.8 [61.0-64.6]		59.8 [57.3-62.2]		76.7 [74.6-78.9]		73.9 [71.8-76.1]		78.0 [76.9-79.2]		53.1 [51.5-54.7]		74.9 [72.9-76.8]		63.2 [61.8-64.7]		75.1 [74.0-76.2]		77.3 [76.4-78.2]		49.4 [47.2-51.6]		19.5 [18.2-20.9]		6.2 [6.0-6.4]
Mutant	16 (5.0%)	628 [22-1233]	P=0.75	16 (5.0%)	86.9 [83.2-90.6]	P=0.62	45.2 [38.4-51.9]	P=0.31	60.7 [51.1-70.3]	P=0.74	60.0 [50.5-69.6]	P=0.52	56.7 [44.3-69.2]	P=0.62	72.2 [58.8-85.6]	P=0.60	69.6 [56.4-82.7]	P=0.58	75.6 [68.1-83.0]	P=0.77	51.8 [42.1-61.5]	P=0.79	70.8 [58.8-82.7]	P=0.56	59.3 [50.2-68.4]	P=0.38	72.9 [65.8-80.1]	P=0.94	77.7 [74.4-80.9]	P=0.84	48.7 [39.6-57.7]	P=0.96	19.3 [12.8-25.8]	P=0.92	6.0 [5.3-6.7]	P=0.82
PPP6C	317 (100%)			318 (100%)
Wild type	294 (92.7%)	445 [361-528]		295 (92.8%)	87.6 [86.7-88.4]		47.2 [45.9-48.4]		62.3 [60.4-64.1]		62.5 [60.6-64.3]		59.3 [56.7-61.8]		76.2 [73.9-78.4]		73.4 [71.1-75.7]		77.8 [76.7-79.0]		53.1 [51.4-54.8]		74.4 [72.3-76.4]		62.8 [61.3-64.3]		74.9 [74.0-76.0]		77.3 [76.3-78.2]		49.2 [47.0-51.5]		19.6 [18.2-20.9]		6.1 [5.9-6.3]
Mutant	23 (7.3%)	725 [-17-1467]	P=0.80	23 (7.2%)	87.7 [85.8-89.5]	P=0.45	47.0 [42.5-51.5]	P=0.90	65.7 [58.8-72.5]	P=0.44	65.0 [59.0-71.0]	P=0.56	64.2 [55.1-73.3]	P=0.27	80.4 [73.6-87.2]	P=0.42	77.7 [70.2-85.2]	P=0.39	79.0 [74.0-84.0]	P=0.43	52.4 [47.6-57.3]	P=0.78	78.2 [71.7-84.6]	P=0.50	65.5 [60.0-70.9]	P=0.36	75.8 [72.0-80.0]	P=0.64	77.9 [76.0-80.0]	P=0.61	51.2 [43.5-59.0]	P=0.61	19.0 [13.6-24.4]	P=0.72	6.4 [5.7-7.1]	P=0.37
PTEN	317 (100%)			318 (100%)
Wild type	290 (91.5%)	462 [365-560]		291 (91.5%)	87.5 [86.6-88.3]		46.9 [45.6-48.2]		62.1 [60.2-64.0]		62.2 [60.4-64.1]		59.1 [56.6-61.6]		76.0 [73.7-78.2]		73.2 [70.9-75.5]		77.8 [76.6-78.9]		52.7 [51.0-54.3]		74.1 [72.0-76.2]		62.5 [61.0-64.1]		74.9 [73.8-76.0]		77.2 [76.3-78.1]		49.6 [47.4-51.8]		19.7 [18.4-21.1]		6.2 [6.0-6.4]
Mutant	27 (8.5%)	491 [182-800]	P=0.16	27 (8.5%)	88.7 [86.9-90.5]	P=0.17	50.0 [45.7-54.4]	P=0.17	66.7 [60.9-72.6]	P=0.13	66.9 [60.9-72.8]	P=0.11	65.2 [57.0-73.5]	P=0.17	81.9 [75.5-88.4]	P=0.11	79.6 [72.9-86.2]	P=0.11	79.7 [75.6-83.8]	P=0.18	57.2 [52.1-62.3]	P=0.11	80.4 [74.5-86.2]	P=0.084	68.1 [63.3-72.9]	P=0.032	76.1 [72.3-79.9]	P=0.29	78.4 [76.0-80.8]	P=0.60	46.7 [37.6-55.7]	P=0.28	17.4 [12.1-22.7]	P=0.23	5.8 [5.2-6.5]	P=0.21
RAC1	318 (100%)			318 (100%)
Wild type	298 (93.7%)	438 [352-523]		298 (93.7%)	87.6 [86.8-88.4]		47.2 [46.0-48.5]		62.7 [60.9-64.6]		62.9 [61.1-64.6]		59.9 [57.4-62.3]		76.8 [74.6-78.9]		74.0 [71.8-76.2]		78.2 [77.1-79.3]		53.3 [51.7-55.0]		74.8 [72.8-76.8]		63.1 [61.6-64.6]		75.3 [74.2-76.4]		77.4 [76.5-78.3]		49.0 [46.8-51.2]		19.4 [18.1-20.7]		6.1 [6.0-6.3]
Mutant	20 (6.3%)	868 [84-1653]	P=0.23	20 (6.3%)	86.5 [83.7-89.3]	P=0.50	45.8 [39.9-51.8]	P=0.59	59.1 [49.9-68.2]	P=0.55	59.1 [49.8-68.4]	P=0.58	55.6 [43.4-67.8]	P=0.53	72.5 [61.3-83.7]	P=0.65	69.6 [58.2-80.9]	P=0.54	74.2 [86.0-80.4]	P=0.28	48.5 [41.9-55.2]	P=0.11	72.0 [62.6-81.4]	P=0.59	61.5 [54.1-69.0]	P=0.54	70.2 [63.8-76.5]	P=0.11	76.1 [74.1-78.2]	P=0.039	54.4 [44.8-63.9]	P=0.23	21.4 [14.9-27.9]	P=0.70	6.5 [5.1-7.9]	P=0.82
RB1	317 (100%)			318 (100%)
Wild type	305 (96.2%)	452 [358-546]		306 (96.2%)	87.7 [86.9-88.5]		47.3 [46.1-48.6]		62.3 [60.8-64.5]		62.7 [60.9-64.5]		59.8 [57.4-62.3]		76.5 [74.3-78.7]		73.8 [71.6-76.1]		78.0 [76.9-79.1]		53.0 [51.4-54.6]		74.5 [72.5-76.5]		63.0 [61.5-64.5]		75.1 [74.0-76.2]		77.3 [76.5-78.2]		49.6 [47.4-51.8]		19.4 [18.1-20.7]		6.2 [6.0-6.3]
Mutant	12 (3.8%)	787 [148-1425]	P=0.11	12 (3.8%)	84.5 [79.8-89.3]	P=0.035	42.2 [33.8-50.6]	P=0.13	59.4 [49.9-69.0]	P=0.37	60.3 [51.0-69.6]	P=0.46	54.4 [39.4-69.4]	P=0.40	75.9 [67.2-84.5]	P=0.50	71.5 [61.7-81.2]	P=0.37	75.8 [69.3-82.2]	P=0.40	54.2 [44.9-63.6]	P=0.79	78.5 [70.8-86.2]	P=0.62	63.3 [56.9-69.7]	P=0.86	72.5 [66.9-78.2]	P=0.26	76.2 [69.3-83.2]	P=0.78	44.4 [33.1-55.7]	P=0.40	22.2 [15.0-29.4]	P=0.36	6.2 [5.3-7.1]	P=0.84
TP53	317 (100%)			318 (100%)
Wild type	268 (84.5%)	466 [370-562]		269 (84.6%)	87.7 [86.9-88.6]		47.3 [45.9-48.6]		62.9 [60.9-64.9]		63.1 [61.1-65.0]		60.0 [57.3-62.6]		76.9 [74.5-79.2]		74.1 [71.8-76.5]		78.0 [76.7-79.2]		53.6 [51.8-55.3]		74.9 [72.7-77.0]		63.2 [61.6-64.8]		75.1 [73.9-76.3]		77.8 [76.9-78.7]		48.4 [46.1-50.8]		19.4 [18.0-20.8]		6.2 [6.0-6.4]
Mutant	49 (15.5%)	459 [158-760]	P=0.53	49 (15.4%)	86.6 [84.7-88.5]	P=0.12	46.5 [43.6-49.4]	P=0.68	60.4 [55.9-65.0]	P=0.17	60.4 [56.1-64.6]	P=0.16	57.6 [51.5-63.7]	P=0.41	74.4 [69.0-79.8]	P=0.21	71.5 [66.2-76.8]	P=0.18	77.8 [75.0-80.6]	P=0.70	50.1 [46.0-54.3]	P=0.14	73.5 [68.9-78.2]	P=0.35	62.1 [58.2-65.9]	P=0.75	74.2 [71.6-76.8]	P=0.33	74.6 [71.6-77.7]	P=0.060	54.4 [48.8-60.1]	P=0.058	20.1 [16.7-23.6]	P=0.75	6.1 [5.8-6.5]	P=0.83
TERT	113 (100%)			113 (100%)
Wild type	39 (34.5%)	655 [258-1052]		39 (34.5%)	87.8 [86.7-88.9]		46.1 [42.4-50.0]		59.3 [53.3-65.3]		59.7 [53.9-65.5]		55.6 [47.8-63.4]		71.7 [64.8-78.7]		69.1 [62.0-76.2]		76.2 [72.7-79.6]		52.2 [47.7-56.6]		69.5 [63.0-75.9]		59.5 [54.8-64.2]		74.6 [71.7-77.5]		79.5 [78.0-81.1]		50.8 [44.9-56.7]		20.3 [16.2-24.3]		6.8 [6.1-7.6]
Mutant	74 (65.5%)	275 [174-376]	P=0.045	74 (65.5%)	87.5 [85.4-89.6]	P=0.29	47.7 [45.4-50.1]	P=0.30	64.8 [61.5-68.1]	P=0.14	65.6 [62.5-68.6]	P=0.10	60.8 [56.4-65.2]	P=0.24	79.5 [75.8-83.2]	P=0.11	76.6 [72.7-80.6]	P=0.13	79.6 [77.7-81.5]	P=0.11	54.7 [51.7-57.6]	P=0.13	77.3 [73.6-81.0]	P=0.035	63.8 [61.2-66.3]	P=0.070	77.4 [75.5-79.2]	P=0.058	77.7 [75.8-79.6]	P=0.40	44.6 [40.7-48.6]	P=0.078	16.6 [14.4-18.8]	P=0.20	6.6 [6.2-7.0]	P=0.85
Ploidy (Carter et al. 2012)	298		P<0.001; ρ=-0.582	299		P<0.001; ρ=0.447		P<0.001; ρ=0.630		P<0.001; ρ=0.712		P<0.001; ρ=0.748		P<0.001; ρ=0.730		P<0.001; ρ=0.780		P<0.001; ρ=0.760		P<0.001; ρ=0.680		P<0.001; ρ=0.594		P<0.001; ρ=0.768		P<0.001; ρ=0.817		P<0.001; ρ=0.627		P=0.005; ρ=0.162		P<0.001; ρ=-0.449		P<0.001; ρ=-0.592		P=0.004; ρ=-0.167
CNA
BRAF	330		P=0.34; ρ=0.053	331		P=0.066; ρ=-0.024		P=0.98; ρ=-0.001		P=0.55; ρ=-0.033		P=0.30; ρ=-0.057		P=0.44; ρ=-0.043		P=0.48; ρ=-0.039		P=0.49; ρ=-0.038		P=0.65; ρ=-0.025		P=0.036; ρ=-0.115		P=0.75; ρ=-0.017		P=0.44; ρ=-0.042		P=0.31; ρ=-0.056		P=0.51; ρ=-0.036		P=0.56; ρ=0.033		P=0.15; ρ=0.080		P=0.81; ρ=-0.013
NRAS	330		P=0.22; ρ=0.068	331		P=0.53; ρ=-0.034		P=0.89; ρ=0.008		P=0.35; ρ=-0.051		P=0.24; ρ=-0.065		P=0.44; ρ=-0.042		P=0.13; ρ=-0.083		P=0.18; ρ=-0.074		P=0.31; ρ=-0.056		P=0.005; ρ=-0.154		P=0.25; ρ=-0.063		P=0.12; ρ=-0.086		P=0.044; ρ=-0.111		P=0.21; ρ=-0.069		P=0.005; ρ=0.153		P=0.32; ρ=0.055		P=0.96; ρ=-0.003
MITF	330		P=0.20; ρ=0.071	331		P=0.25; ρ=-0.064		P=0.62; ρ=-0.027		P=0.50; ρ=-0.037		P=0.57; ρ=-0.032		P=0.63; ρ=-0.027		P=0.53; ρ=-0.035		P=0.54; ρ=-0.034		P=0.17; ρ=-0.076		P=0.042; ρ=-0.112		P=0.40; ρ=-0.047		P=0.58; ρ=-0.031		P=0.017; ρ=-0.132		P=0.18; ρ=-0.074		P=0.32; ρ=0.055		P=0.14; ρ=0.082		P=0.93; ρ=0.005
KIT	330		P=0.66; ρ=-0.024	331		P=0.001; ρ=0.187		P=0.019; ρ=-0.129		P=0.27; ρ=0.061		P=0.13; ρ=0.084		P=0.12; ρ=0.085		P=0.16; ρ=0.078		P=0.15; ρ=0.079		P=0.067; ρ=0.101		P=0.076; ρ=0.098		P=0.60; ρ=0.029		P=0.67; ρ=0.023		P=0.15; ρ=0.079		P=0.071; ρ=0.099		P=0.83; ρ=0.012		P=0.68; ρ=-0.023		P=0.32; ρ=-0.055
PDGFRA	330		P=0.37; ρ=-0.050	331		P<0.001; ρ=0.220		P=0.006; ρ=0.150		P=0.17; ρ=0.076		P=0.063; ρ=0.102		P=0.056; ρ=0.105		P=0.091; ρ=0.093		P=0.080; ρ=0.096		P=0.028; ρ=0.121		P=0.046; ρ=0.110		P=0.49; ρ=0.038		P=0.50; ρ=0.037		P=0.17; ρ=0.076		P=0.13; ρ=0.083		P=0.93; ρ=0.005		P=0.64; ρ=-0.026		P=0.18; ρ=-0.073
KDR	330		P=0.48; ρ=-0.039	331		P=0.001; ρ=0.190		P=0.018; ρ=0.130		P=0.25; ρ=0.064		P=0.085; ρ=0.095		P=0.095; ρ=0.092		P=0.13; ρ=0.082		P=0.12; ρ=0.086		P=0.049; ρ=0.108		P=0.075; ρ=0.098		P=0.58; ρ=0.031		P=0.65; ρ=0.025		P=0.18; ρ=0.074		P=0.062; ρ=0.103		P=0.85; ρ=0.011		P=0.67; ρ=-0.024		P=0.33; ρ=-0.053
MYC	330		P=0.094; ρ=-0.092	331		P=0.064; ρ=0.102		P=0.28; ρ=0.060		P=0.066; ρ=0.101		P=0.023; ρ=0.125		P=0.025; ρ=0.123		P=0.012; ρ=0.137		P=0.007; ρ=0.149		P=0.10; ρ=0.090		P=0.066; ρ=0.101		P=0.012; ρ=0.138		P=0.040; ρ=0.113		P=0.28; ρ=0.059		P=0.48; ρ=-0.039		P=0.002; ρ=-0.171		P=0.079; ρ=-0.097		P=0.21; ρ=-0.070
CCND1	330		P=0.40; ρ=-0.046	331		P=0.066; ρ=0.101		P=0.080; ρ=0.096		P=0.52; ρ=0.035		P=0.40; ρ=0.047		P=0.43; ρ=0.043		P=0.50; ρ=0.038		P=0.46; ρ=0.041		P=0.77; ρ=0.016		P=0.96; ρ=-0.003		P=0.81; ρ=-0.013		P=0.94; ρ=-0.004		P=0.40; ρ=0.047		P=0.85; ρ=0.011		P=0.14; ρ=-0.081		P=0.36; ρ=-0.051		P=0.99; ρ=-0.001
CDK4	330		P=069; ρ=-0.022	331		P=0.45; ρ=0.042		P=0.36; ρ=0.050		P=0.87; ρ=0.009		P=0.57; ρ=0.031		P=0.53; ρ=0.034		P=0.60; ρ=0.029		P=0.66; ρ=0.024		P=0.88; ρ=0.008		P=0.21; ρ=0.069		P=0.16; ρ=0.077		P=0.31; ρ=0.056		P=0.39; ρ=0.048		P=0.10; ρ=0.090		P=0.17; ρ=-0.076		P=0.35; ρ=-0.052		P=0.89; ρ=-0.007
MDM2	330		P=0.79; ρ=-0.015	331		P=0.15; ρ=0.079		P=0.48; ρ=0.039		P=0.60; ρ=0.029		P=0.62; ρ=0.028		P=0.47; ρ=0.040		P=0.53; ρ=0.035		P=0.60; ρ=0.029		P=0.83; ρ=0.012		P=0.57; ρ=0.031		P=0.72; ρ=0.020		P=0.71; ρ=0.020		P=0.65; ρ=0.025		P=0.50; ρ=0.037		P=0.30; ρ=-0.057		P=0.81; ρ=-0.014		P=0.14; ρ=-0.082
TERT	330		P=096; ρ=0.003	331		P=0.76; ρ=0.017		P=0.74; ρ=0.018		P=0.74; ρ=0.018		P=0.82; ρ=0.013		P=0.67; ρ=0.023		P=0.50; ρ=0.037		P=0.57; ρ=0.031		P=0.46; ρ=0.041		P=0.56; ρ=0.032		P=0.52; ρ=0.035		P=0.54; ρ=0.034		P=0.70; ρ=0.021		P=0.86; ρ=0.010		P=0.092; ρ=-0.093		P=0.096; ρ=-0.002		P=0.55; ρ=-0.033
EP300	330		P=0.22; ρ=-0.068	331		P=0.72; ρ=0.020		P=0.41; ρ=0.045		P=0.51; ρ=0.036		P=0.39; ρ=0.047		P=0.23; ρ=0.067		P=0.15; ρ=0.079		P=0.15; ρ=0.079		P=0.50; ρ=0.037		P=0.31; ρ=-0.057		P=0.41; ρ=0.046		P=0.066; ρ=0.101		P=0.85; ρ=-0.010		P=0.36; ρ=-0.050		P=0.83; ρ=-0.012		P=0.65; ρ=-0.025		P=0.047; ρ=-0.109
NOTCH2	330		P=0.62; ρ=-0.028	331		P=0.75; ρ=0.017		P=0.21; ρ=0.069		P=0.39; ρ=0.048		P=0.40; ρ=0.046		P=0.26; ρ=0.062		P=0.33; ρ=0.053		P=0.26; ρ=0.062		P=0.55; ρ=0.033		P=0.58; ρ=-0.030		P=0.52; ρ=0.035		P=0.47; ρ=0.039		P=0.73; ρ=-0.019		P=0.65; ρ=-0.025		P=0.53; ρ=-0.035		P=0.37; ρ=-0.050		P=0.72; ρ=-0.020
CDKN2A	330		P=0.011; ρ=0.140	331		P=0.006; ρ=-0.150		P=0.020; ρ=-0.128		P<0.001; ρ=-0.193		P<0.001; ρ=-0.208		P<0.001; ρ=-0.203		P<0.001; ρ=-0.243		P<0.001; ρ=-0.245		P<0.001; ρ=-0.218		P<0.001; ρ=-0.192		P<0.001; ρ=-0.274		P<0.001; ρ=-0.262		P<0.001; ρ=-0.213		P=0.39; ρ=-0.048		P<0.001; ρ=0.261		P=0.002; ρ=0.167		P=0.75; ρ=0.018
PTEN	330		P=0.19; ρ=0.073	331		P=0.86; ρ=0.010		P=0.71; ρ=0.021		P=0.47; ρ=-0.040		P=0.63; ρ=-0.027		P=0.39; ρ=-0.048		P=0.14; ρ=-0.081		P=0.19; ρ=-0.072		P=0.18; ρ=-0.073		P=0.35; ρ=-0.052		P=0.038; ρ=-0.114		P=0.010; ρ=-0.142		P=0.39; ρ=-0.048		P=0.044; ρ=0.111		P<0.001; ρ=0.232		P=0.026; ρ=0.122		P=0.036; ρ=0.115
TP53	330		P=0.92; ρ=0.005	331		P=0.15; ρ=0.079		P=0.84; ρ=0.011		P=0.64; ρ=-0.026		P=0.91; ρ=0.006		P=0.76; ρ=-0.017		P=0.72; ρ=0.020		P=0.74; ρ=0.018		P=0.67; ρ=0.023		P=0.047; ρ=0.109		P=0.22; ρ=-0.067		P=0.25; ρ=0.064		P=0.041; ρ=0.112		P=0.039; ρ=0.114		P=0.006; ρ=-0.150		P=0.64; ρ=-0.026		P=0.93; ρ=-0.005
PPP6C	330		P=0.65; ρ=0.025	331		P=0.75; ρ=0.018		P=0.77; ρ=0.016		P=0.88; ρ=0.009		P=0.91; ρ=-0.006		P=0.73; ρ=-0.019		P=0.53; ρ=-0.035		P=0.55; ρ=-0.033		P=0.38; ρ=-0.049		P=0.86; ρ=-0.010		P=0.26; ρ=-0.063		P=0.17; ρ=-0.076		P=0.80; ρ=-0.014		P=0.26; ρ=0.063		P=0.15; ρ=0.080		P=0.92; ρ=0.005		P=0.95; ρ=0.003
ARID2	330		P=0.32; ρ=0.055	331		P=0.89; ρ=-0.008		P=0.18; ρ=-0.074		P=0.15; ρ=-0.080		P=0.25; ρ=-0.064		P=0.19; ρ=-0.072		P=0.32; ρ=-0.055		P=0.23; ρ=-0.066		P=0.16; ρ=-0.078		P=0.66; ρ=-0.024		P=0.86; ρ=-0.009		P=0.78; ρ=-0.016		P=0.79; ρ=-0.014		P=0.95; ρ=-0.003		P=0.015; ρ=-0.134		P=0.69; ρ=0.022		P=0.97; ρ=0.002
IDH1	330		P=0.54; ρ=-0.034	331		P=0.37; ρ=-0.049		P=0.34; ρ=-0.052		P=0.52; ρ=-0.036		P=0.63; ρ=-0.026		P=0.66; ρ=-0.025		P=0.74; ρ=-0.018		P=0.84; ρ=-0.011		P=0.34; ρ=-0.054		P=0.42; ρ=-0.044		P=0.91; ρ=0.006		P=0.89; ρ=-0.007		P=0.96; ρ=0.003		P=0.39; ρ=-0.048		P=0.63; ρ=0.026		P=0.52; ρ=-0.036		P=0.15; ρ=0.079
MAP2K1	330		P=0.58; ρ=0.031	331		P=0.10; ρ=-0.089		P=0.28; ρ=-0.060		P=0.13; ρ=-0.083		P=0.053; ρ=-0.106		P=0.097; ρ=-0.091		P=0.098; ρ=-0.091		P=0.15; ρ=-0.080		P=0.45; ρ=-0.041		P=0.079; ρ=-0.097		P=0.40; ρ=-0.047		P=0.43; ρ=-0.044		P=0.68; ρ=-0.023		P=0.44; ρ=-0.042		P=0.73; ρ=-0.019		P=0.49; ρ=0.038		P=0.84; ρ=0.011
DDX3X	330		P=0.001; ρ=0.181	331		P=0.33; ρ=-0.054		P=0.073; ρ=-0.099		P=0.022; ρ=-0.125		P=0.029; ρ=-0.120		P=0.026; ρ=-0.122		P=0.057; ρ=-0.105		P=0.053; ρ=-0.107		P=0.010; ρ=-0.142		P=0.31; ρ=-0.057		P=0.19; ρ=-0.072		P=0.060; ρ=-0.104		P=0.058; ρ=-0.104		P=0.47; ρ=-0.040		P=0.034; ρ=0.117		P=0.005; ρ=0.153		P=0.37; ρ=0.050
RAC1	330		P=0.080; ρ=-0.097	331		P=0.26; ρ=0.063		P=0.32; ρ=0.055		P=0.25; ρ=0.064		P=0.22; ρ=0.068		P=0.12; ρ=0.087		P=0.063; ρ=0.102		P=0.079; ρ=0.097		P=0.097; ρ=0.091		P=0.60; ρ=-0.029		P=0.056; ρ=0.105		P=0.028; ρ=0.120		P=0.59; ρ=0.029		P=0.92; ρ=0.005		P=0.31; ρ=-0.056		P=0.32; ρ=-0.055		P=0.21; ρ=-0.069
NF1	330		P=0.99; ρ=-0.001	331		P=0.56; ρ=0.032		P=0.94; ρ=0.004		P=0.86; ρ=0.010		P=0.82; ρ=0.013		P=0.99; ρ=0.001		P=0.58; ρ=0.030		P=0.67; ρ=0.024		P=0.88; ρ=-0.009		P=0.49; ρ=0.038		P=0.84; ρ=0.011		P=0.38; ρ=0.048		P=0.45; ρ=0.042		P=0.66; ρ=0.025		P=0.061; ρ=-0.103		P=0.64; ρ=0.026		P=0.26; ρ=-0.062
CASP8	330		P=0.86; ρ=-0.010	331		P=0.34; ρ=-0.052		P=0.34; ρ=-0.052		P=0.37; ρ=-0.049		P=0.45; ρ=-0.042		P=0.47; ρ=-0.040		P=0.57; ρ=-0.031		P=0.63; ρ=-0.027		P=0.25; ρ=-0.063		P=0.28; ρ=-0.059		P=0.80; ρ=-0.014		P=0.73; ρ=-0.019		P=0.90; ρ=-0.007		P=0.36; ρ=-0.051		P=0.61; ρ=0.028		P=0.62; ρ=-0.028		P=0.076; ρ=0.098
CTNNB1	330		P=0.93; ρ=0.005	331		P=0.39; ρ=-0.047		P=0.42; ρ=0.045		P=0.24; ρ=0.065		P=0.38; ρ=0.048		P=0.24; ρ=0.065		P=0.34; ρ=0.053		P=0.36; ρ=0.050		P=0.58; ρ=0.030		P=0.94; ρ=-0.004		P=0.55; ρ=0.033		P=0.67; ρ=0.023		P=0.78; ρ=-0.015		P=0.89; ρ=0.008		P=0.081; ρ=0.096		P=0.97; ρ=0.002		P=0.72; ρ=0.020
PCDHGA1	330		P=0.028; ρ=0.121	331		P=0.57; ρ=-0.032		P=0.73; ρ=-0.019		P=0.46; ρ=-0.040		P=0.41; ρ=-0.045		P=0.096; ρ=-0.092		P=0.30; ρ=-0.057		P=0.23; ρ=-0.066		P=0.61; ρ=-0.028		P=0.80; ρ=-0.014		P=0.59; ρ=-0.030		P=0.58; ρ=-0.030		P=0.44; ρ=0.043		P=0.018; ρ=0.130		P=0.23; ρ=0.066		P=0.082; ρ=0.096		P=0.16; ρ=-0.078
SERPINB3	330		P=0.98; ρ=0.001	331		P=0.47; ρ=-0.040		P=0.69; ρ=0.022		P=0.89; ρ=0.008		P=0.93; ρ=0.005		P=0.85; ρ=-0.011		P=0.82; ρ=0.013		P=0.90; ρ=0.007		P=0.70; ρ=0.021		P=0.42; ρ=-0.045		P=0.37; ρ=0.050		P=0.28; ρ=0.060		P=0.78; ρ=0.015		P=0.16; ρ=-0.078		P=0.58; ρ=-0.031		P=0.97; ρ=0.002		P=0.50; ρ=-0.037
IRF7	330		P=0.58; ρ=0.031	331		P=0.70; ρ=0.021		P=0.26; ρ=0.062		P=0.90; ρ=-0.007		P=0.94; ρ=0.004		P=0.91; ρ=-0.006		P=0.80; ρ=-0.015		P=0.94; ρ=-0.004		P=0.96; ρ=0.003		P=0.57; ρ=-0.032		P=0.44; ρ=-0.043		P=0.31; ρ=-0.056		P=0.58; ρ=0.030		P=0.36; ρ=0.051		P=0.46; ρ=0.041		P=0.54; ρ=0.034		P=0.27; ρ=0.061
HRAS	330		P=0.58; ρ=0.031	331		P=0.70; ρ=0.021		P=0.26; ρ=0.062		P=0.90; ρ=-0.007		P=0.94; ρ=0.004		P=0.91; ρ=-0.006		P=0.79; ρ=-0.015		P=0.94; ρ=-0.004		P=0.96; ρ=0.003		P=0.57; ρ=-0.032		P=0.44; ρ=-0.043		P=0.31; ρ=-0.056		P=0.58; ρ=0.030		P=0.36; ρ=0.051		P=0.46; ρ=0.041		P=0.54; ρ=0.034		P=0.27; ρ=0.061
PTPN11	330		P=0.87; ρ=0.009	331		P=0.89; ρ=0.009		P=0.75; ρ=-0.018		P=0.60; ρ=-0.029		P=0.70; ρ=-0.021		P=0.87; ρ=-0.009		P=0.90; ρ=-0.007		P=0.65; ρ=-0.025		P=0.51; ρ=-0.036		P=0.29; ρ=-0.058		P=0.54; ρ=-0.034		P=0.69; ρ=-0.022		P=0.64; ρ=-0.025		P=0.25; ρ=-0.064		P=0.080; ρ=-0.096		P=0.97; ρ=-0.002		P=0.35; ρ=-0.052
KRAS	330		P=0.021; ρ=-0.127	331		P=0.077; ρ=0.097		P=0.26; ρ=0.062		P=0.41; ρ=0.045		P=0.22; ρ=0.068		P=0.054; ρ=0.106		P=0.041; ρ=0.112		P=0.049; ρ=0.108		P=0.36; ρ=0.050		P=0.77; ρ=0.016		P=0.052; ρ=0.107		P=0.015; ρ=0.133		P=0.88; ρ=0.009		P=0.004; ρ=-0.156		P<0.001; ρ=-0.197		P=0.010; ρ=-0.141		P=0.87; ρ=-0.009
GNA11	330		P=0.95; ρ=0.004	331		P=0.51; ρ=0.037		P=0.74; ρ=0.018		P=0.24; ρ=0.064		P=0.90; ρ=0.007		P=0.69; ρ=0.022		P=0.90; ρ=0.007		P=0.74; ρ=0.019		P=0.041; ρ=0.112		P=0.13; ρ=0.085		P=0.14; ρ=0.081		P=0.74; ρ=0.019		P=0.001; ρ=0.179		P<0.001; ρ=0.231		P=0.45; ρ=0.042		P=0.12; ρ=-0.085		P=0.73; ρ=0.019
GNAQ	330		P=0.44; ρ=0.043	331		P=0.38; ρ=-0.048		P=0.72; ρ=-0.020		P=0.87; ρ=-0.009		P=0.86; ρ=-0.010		P=0.50; ρ=-0.037		P=0.36; ρ=-0.050		P=0.40; ρ=-0.046		P=0.16; ρ=-0.077		P=0.36; ρ=-0.051		P=0.20; ρ=-0.071		P=0.079; ρ=-0.097		P=0.65; ρ=-0.025		P=0.63; ρ=0.027		P=0.053; ρ=0.107		P=0.68; ρ=0.023		P=0.35; ρ=0.051
AKT1	330		P=0.19; ρ=-0.072	331		P=0.32; ρ=-0.054		P=0.72; ρ=0.020		P=0.28; ρ=0.060		P=0.23; ρ=0.066		P=0.42; ρ=0.044		P=0.26; ρ=0.063		P=0.41; ρ=0.045		P=0.12; ρ=0.086		P=0.44; ρ=0.043		P=0.48; ρ=0.039		P=0.17; ρ=0.075		P=0.56; ρ=0.032		P=0.091; ρ=0.093		P=0.54; ρ=0.034		P=0.38; ρ=-0.048		P=0.93; ρ=0.005
APC	330		P=0.27; ρ=0.061	331		P=0.97; ρ=0.002		P=0.24; ρ=0.065		P=0.54; ρ=0.034		P=0.61; ρ=0.028		P=0.97; ρ=-0.002		P=0.61; ρ=0.028		P=0.62; ρ=0.027		P=0.54; ρ=0.034		P=0.31; ρ=0.056		P=0.33; ρ=0.053		P=0.61; ρ=0.028		P=0.062; ρ=0.103		P=0.047; ρ=0.109		P=0.62; ρ=0.027		P=0.60; ρ=0.029		P=0.13; ρ=-0.085
EZH2	330		P=0.48; ρ=0.039	331		P=0.78; ρ=0.016		P=0.48; ρ=0.039		P=0.61; ρ=-0.028		P=0.61; ρ=-0.029		P=0.63; ρ=-0.026		P=0.78; ρ=-0.015		P=0.70; ρ=-0.021		P=0.59; ρ=-0.030		P=0.16; ρ=-0.077		P=0.77; ρ=-0.016		P=0.48; ρ=-0.039		P=0.49; ρ=-0.038		P=0.64; ρ=-0.026		P=0.76; ρ=0.017		P=0.42; ρ=0.045		P=0.45; ρ=-0.042
FBXW7	330		P=0.52; ρ=-0.035	331		P=0.054; ρ=0.106		P=0.062; ρ=0.103		P=0.36; ρ=0.050		P=0.25; ρ=0.053		P=0.40; ρ=0.047		P=0.45; ρ=0.041		P=0.28; ρ=0.059		P=0.041; ρ=0.112		P=0.015; ρ=0.134		P=0.70; ρ=0.021		P=0.72; ρ=0.020		P=0.081; ρ=0.096		P=0.011; ρ=0.139		P=0.30; ρ=0.058		P=0.88; ρ=-0.008		P=0.89; ρ=0.008
GNAS	330		P=0.66; ρ=0.024	331		P=0.78; ρ=0.015		P=0.34; ρ=-0.052		P=0.77; ρ=-0.016		P=0.72; ρ=-0.020		P=0.68; ρ=-0.023		P=0.89; ρ=0.008		P=0.96; ρ=0.003		P=0.82; ρ=0.013		P=0.10; ρ=-0.090		P=0.44; ρ=0.042		P=0.37; ρ=0.049		P=0.46; ρ=-0.041		P=0.11; ρ=-0.089		P=0.013; ρ=-0.136		P=0.52; ρ=-0.036		P=0.27; ρ=-0.061
PIK3CA	330		P=0.13; ρ=-0.083	331		P=0.033; ρ=-0.117		P=0.10; ρ=-0.089		P=0.35; ρ=-0.052		P=0.21; ρ=-0.069		P=0.24; ρ=-0.064		P=0.25; ρ=-0.064		P=0.19; ρ=-0.072		P=0.008; ρ=-0.145		P=0.048; ρ=-0.109		P=0.22; ρ=-0.067		P=0.36; ρ=-0.050		P=0.053; ρ=-0.107		P=0.087; ρ=-0.094		P=0.71; ρ=0.020		P=0.16; ρ=0.077		P=0.40; ρ=-0.046
