# Supplementary material for: Molecular, clinicopathological, and immune correlates of LAG3 promoter DNA methylation in melanoma
Source: eBioMedicine. 2020 Aug 30;59:102962. doi: 10.1016/j.ebiom.2020.102962 (PMC7475111; doi:10.1016/j.ebiom.2020.102962)
Supplement: Supplementary file 2 — Supplemental Table 2. Results from pairwise Bonferroni post-hoc comparisons of LAG3 methylation at 16 CpG sites in isolated leucocytes (N\elsamp #x00A0;\elsamp #x003D;\elsamp #x00A0;53 monocytes, N\elsamp #x00A0;\elsamp #x003D;\elsamp #x00A0;60 B cells, N\elsamp #x00A0;\elsamp #x003D;\elsamp #x00A0;24 CD8\elsamp #x002B; T cells, N\elsamp #x00A0;\elsamp #x003D;\elsamp #x00A0;97 CD4\elsamp #x002B; T cells, and N\elsamp #x00A0;\elsamp #x003D;\elsamp #x00A0;18 regulatory T cells) from healthy donors, melanocytes (N\elsamp #x00A0;\elsamp #x003D;\elsamp #x00A0;23) and melanoma cell lines (N\elsamp #x00A0;\elsamp #x003D;\elsamp #x00A0;16). ANOVA P \elsamp #x003C; 0.001 for all 16 sites. [file mmc2.xlsx]

## Sheet: Post hoc Bonferroni
	cg04153135 (1)	cg22777668 (2)	cg163526928 (3)	cg02695343 (4)	cg10500147 (5)	cg17213699 (6)	cg19872463 (7)	cg04671742 (8)	cg01820374 (9)	cg19421125 (10)	cg10191002 (11)	cg20652042 (12)	cg06157570 (13)	cg14292870 (14)	cg11429292 (15)	cg15828668 (16)
Monocytes vs B cells	1	0.0001	0.0001	0.0001	1	1	1	0.251	0.115	0.0001	1	0.0001	1	1	1	0.189
Monocytes vs CD8+ T cells	0.975	0.0001	1	0.086	1	0.0001	0.007	0.0001	0.018	0.515	0.323	0.0001	0.69	1	0.0001	1
Monocytes vs CD4+ T cells	1	0.0001	0.0001	0.0001	1	1	1	0.0001	0.886	0.0001	0.0001	1	1	1	0.0001	0.326
Monocytes vs regulatory T cells	1	0.0001	0.0001	0.0001	1	1	1	0.065	0.263	0.005	0.408	0.021	1	1	0.0001	1
Monocytes vs melanocytes	0.0001	0.0001	0.0001	0.0001	0.0001	0.0001	0.0001	0.0001	0.0001	0.0001	0.0001	0.0001	1	0.0001	1	0.0001
Monocytes vs melanoma cell lines	0.0001	0.0001	0.0001	0.0001	0.0001	0.0001	0.0001	0.0001	0.0001	0.0001	0.0001	0.0001	0.004	1	0.0001	0.0001
B cells vs CD8+ T cells	0.114	1	0.0001	0.007	1	0.0001	0.0001	0.0001	0.0001	0.0001	1	0.0001	0.013	1	0.0001	1
B cells vs CD4+ T cells	1	1	0.0001	1	1	1	1	0.0001	1	0.0001	0.003	0.0001	1	0.666	0.0001	1
B cells vs regulatory T cells	1	0.433	0.098	0.001	1	1	1	0.0001	1	0.311	1	1	1	1	0.0001	1
B cells vs melanocytes	0.0001	1	0.0001	0.0001	0.0001	0.0001	0.0001	0.001	0.0001	1	0.0001	1	1	0.0001	1	0.0001
B cells vs melanoma cell lines	0.0001	0.001	0.0001	0.0001	0.0001	0.0001	0.0001	0.0001	0.0001	0.0001	0.0001	1	0.0001	0.933	0.0001	0.0001
CD8+ T cells vs CD4+ T cells	0.055	1	0.006	0.115	1	0.0001	0.019	0.0001	0.0001	1	1	0.0001	0.079	1	0.0001	1
CD8+ T cells vs regulatory T cells	0.851	0.012	0.0001	0.0001	1	0.047	0.04	0.0001	0.0001	1	1	0.0001	0.277	1	0.0001	1
CD8+ T cells vs melanocytes	0.0001	1	0.0001	0.0001	0.0001	0.0001	0.0001	0.0001	0.0001	0.0001	0.0001	0.0001	1	0.0001	0.0001	0.0001
CD8+ T cells vs melanoma cell lines	0.0001	0.0001	0.0001	0.001	0.0001	0.0001	0.0001	0.0001	0.0001	0.0001	0.0001	0.0001	1	1	0.169	0.0001
CD4+ T cells vs regulatory T cells	1	0.177	0.0001	0.0001	1	1	1	1	1	1	1	0.328	1	1	1	1
CD4+ T cells vs melanocytes	0.0001	1	0.0001	0.0001	0.0001	0.0001	0.0001	0.0001	0.0001	0.0001	0.0001	0.001	1	0.0001	0.0001	0.0001
CD4+ T cells vs melanoma cell lines	0.0001	0.0001	0.0001	0.0001	0.0001	0.0001	0.0001	0.0001	0.0001	0.0001	0.0001	0.0001	0.0001	1	0.0001	0.0001
Regulatory T cells vs melanocytes	0.008	1	0.0001	0.0001	0.0001	0.0001	0.0001	0.0001	0.0001	0.023	0.0001	1	1	0.0001	0.0001	0.0001
Regulatory T cells vs melanoma cell lines	0.002	1	0.0001	0.0001	0.0001	0.0001	0.0001	0.0001	0.0001	0.0001	0.0001	0.81	0.003	1	0.0001	0.0001
Melanocytes vs melanoma cell lines	1	0.006	0.0001	0.0001	0.0001	0.0001	0.0001	1	1	0.0001	0.0001	1	0.091	0.0001	0.0001	0.116
